# Supplementary material for: 3-Ethenyl-1-(4-methyl­phenyl­sulfon­yl)-1H-indole
Source: Acta Crystallogr Sect E Struct Rep Online. 2012 May 19;68(Pt 6):o1829–30. doi: 10.1107/S1600536812021526 (PMC3379403; doi:10.1107/S1600536812021526)
Supplement: Supplementary file 1 [file e-68-o1829-sup1.cif]

##############################################################################
#                                                                            #
# This CIF contains the data in a paper accepted for publication in          #
# Acta Crystallographica Section E. It conforms to the requirements of       #
# Notes for Authors for Acta Crystallographica Section E, and has been       #
# peer reviewed under the auspices of the IUCr Commission on Journals.       #
#                                                                            #
# Full details of the Crystallographic Information File format               #
# are given in the paper "The Crystallographic Information File (CIF):       #
# a New Standard Archive File for Crystallography" by S. R. Hall, F. H.      #
# Allen and I. D. Brown [Acta Cryst. (1991), A47, 655-685].                  #
#                                                                            #
# The current version of the core CIF dictionary is obtainable from          #
# ftp://ftp.iucr.org/pub/cif_core.dic.                                       #
#                                                                            #
# Software is freely available for graphical display of the structure(s)     #
# in this CIF. For information consult the CIF software page                 #
# http://www.iucr.org/resources/cif/software.                                #
#                                                                            #
# This file may be used for bona fide research purposes within the           #
# scientific community so long as proper attribution is given to the journal # 
# article from which it was obtained.                                        #
#                                                                            #
##############################################################################
data_global
_audit_creation_method     SHELXL-97
_journal_date_recd_electronic     2012-05-10
_journal_date_accepted     2012-05-11
_journal_name_full     'Acta Crystallographica, Section E'
_journal_year     2012
_journal_volume     68
_journal_issue      6
_journal_page_first     o1829
_journal_page_last     o1830
_journal_paper_category     QO
_journal_paper_doi     10.1107/S1600536812021526
_journal_coeditor_code     HG5227
_publ_contact_author_name     'Julio Zukerman-Schpector'
_publ_contact_author_address
;
Departmento de Qu\'imica,
Universidade Federal de S\~ao Carlos,
13565-905 S\~ao Carlos
SP
Brazil
;
_publ_contact_author_email     julio@power.ufscar.br
_publ_contact_author_fax     ' 55 16 33518350 '
_publ_contact_author_phone     ' 55 16 33518208 '
_publ_section_title
;
3-Ethenyl-1-(4-methylphenylsulfonyl)-1<i>H</i>-indole
;
loop_
    _publ_author_name
    _publ_author_address
    'Zukerman-Schpector, Julio'
;
Departmento de Qu\'imica,
Universidade Federal de S\~ao Carlos,
CP 676, 13565-905 S\~ao Carlos, SP, Brazil
;
    'Wulf, Glaudeston D.'
;
Departmento de Qu\'imica,
Universidade Federal de S\~ao Carlos,
CP 676, 13565-905 S\~ao Carlos, SP, Brazil
;
    'Stefani, H\'elio A.'
;
Departamento de Farm\'acia,
Faculdade de Ci\^encias Farmac\^euticas,
Universidade de S\~ao Paulo,
S\~ao Paulo, SP, Brazil
;
    'Vasconcelos, Stanley N. S.'
;
Departamento de Farm\'acia,
Faculdade de Ci\^encias Farmac\^euticas,
Universidade de S\~ao Paulo,
S\~ao Paulo, SP, Brazil
;
    '  Ng, Seik Weng '
;
Department of Chemistry,
University of Malaya,
50603 Kuala Lumpur,
Malaysia
and
Chemistry Department, Faculty of Science,
King Abdulaziz University, PO Box 80203 Jeddah, Saudi Arabia
;
    'Tiekink, Edward R. T.'
;
Department of Chemistry,
University of Malaya,
50603 Kuala Lumpur,
Malaysia
;
data_I
_audit_creation_method     SHELXL-97
_chemical_name_systematic
;
3-Ethenyl-1-(4-methylphenylsulfonyl)-1<i>H</i>-indole
;
_chemical_name_common     ' '
_chemical_formula_moiety     'C17 H15 N O2 S'
_chemical_formula_sum     'C17 H15 N O2 S'
_chemical_formula_iupac     'C17 H15 N O2 S'
_chemical_formula_weight     297.37
_chemical_melting_point     ?
_symmetry_cell_setting     triclinic
_symmetry_space_group_name_H-M     'P -1'
_symmetry_space_group_name_Hall     '-P 1'
loop_
    _symmetry_equiv_pos_as_xyz
    'x, y, z'
    '-x, -y, -z'
_cell_length_a     9.8809(4)
_cell_length_b     10.0167(3)
_cell_length_c     15.5280(5)
_cell_angle_alpha     83.687(3)
_cell_angle_beta     77.864(3)
_cell_angle_gamma     88.769(3)
_cell_volume     1493.41(9)
_cell_formula_units_Z     4
_cell_measurement_reflns_used     5330
_cell_measurement_theta_min     2.9
_cell_measurement_theta_max     75.8
_cell_measurement_temperature     100(2)
_exptl_crystal_description     prism
_exptl_crystal_colour     colourless
_exptl_crystal_size_max     0.35
_exptl_crystal_size_mid     0.30
_exptl_crystal_size_min     0.25
_exptl_crystal_density_diffrn     1.323
_exptl_crystal_density_meas     ?
_exptl_crystal_density_method     'not measured'
_exptl_crystal_F_000     624
_exptl_absorpt_coefficient_mu     1.952
_exptl_absorpt_correction_type     multi-scan
_exptl_absorpt_process_details     '(CrysAlis PRO; Agilent, 2010)'
_exptl_absorpt_correction_T_min     0.5482
_exptl_absorpt_correction_T_max     0.6410
_exptl_special_details
;
;
_diffrn_ambient_temperature     100(2)
_diffrn_radiation_type     CuK\a
_diffrn_radiation_wavelength     1.54184
_diffrn_radiation_source     'fine-focus sealed tube'
_diffrn_radiation_monochromator     graphite
_diffrn_measurement_device_type
    'Agilent SuperNova (Dual, Cu at zero) diffractometer with an Atlas detector'
_diffrn_measurement_method     \w
_diffrn_detector_area_resol_mean     10.4041
_diffrn_reflns_number     11566
_diffrn_reflns_av_R_equivalents     0.0193
_diffrn_reflns_av_sigmaI/netI     0.0253
_diffrn_reflns_theta_min     2.93
_diffrn_reflns_theta_max     76.00
_diffrn_reflns_theta_full     76.00
_diffrn_measured_fraction_theta_max     0.975
_diffrn_measured_fraction_theta_full     0.975
_diffrn_reflns_limit_h_min     -12
_diffrn_reflns_limit_h_max     12
_diffrn_reflns_limit_k_min     -12
_diffrn_reflns_limit_k_max     11
_diffrn_reflns_limit_l_min     -19
_diffrn_reflns_limit_l_max     17
_diffrn_standards_number     0
_diffrn_standards_interval_count     ?
_diffrn_standards_decay_%     ?
_refine_special_details
;
Refinement of <i>F</i>^2^ against ALL reflections. The weighted <i>R</i>-factor
<i>wR</i> and goodness of fit <i>S</i> are based on <i>F</i>^2^, conventional
<i>R</i>-factors <i>R</i> are based on <i>F</i>, with <i>F</i> set to zero for
negative <i>F</i>^2^. The threshold expression of <i>F</i>^2^ >
\s(<i>F</i>^2^) is used only for calculating <i>R</i>-factors(gt) <i>etc</i>.
and is not relevant to the choice of reflections for refinement.
<i>R</i>-factors based on <i>F</i>^2^ are statistically about twice as large
as those based on <i>F</i>, and <i>R</i>- factors based on ALL data will be
even larger.
;
_reflns_number_total     6103
_reflns_number_gt     5505
_reflns_threshold_expression     I>2\s(I)
_refine_ls_structure_factor_coef     Fsqd
_refine_ls_matrix_type     full
_refine_ls_R_factor_all     0.0745
_refine_ls_R_factor_gt     0.0688
_refine_ls_wR_factor_gt     0.1788
_refine_ls_wR_factor_ref     0.1845
_refine_ls_goodness_of_fit_ref     1.019
_refine_ls_restrained_S_all     1.019
_refine_ls_number_reflns     6103
_refine_ls_number_parameters     381
_refine_ls_number_restraints     0
_refine_ls_hydrogen_treatment     constr
_refine_ls_weighting_scheme     calc
_refine_ls_weighting_details
         'calc w=1/[\s^2^(Fo^2^)+(0.0942P)^2^+2.0717P] where P=(Fo^2^+2Fc^2^)/3'
_atom_sites_solution_hydrogens     geom
_atom_sites_solution_primary     direct
_atom_sites_solution_secondary     difmap
_refine_ls_shift/su_max     0.000
_refine_ls_shift/su_mean     0.000
_refine_diff_density_max     0.935
_refine_diff_density_min     -0.464
_refine_ls_extinction_method     none
_refine_ls_extinction_coef     ?
loop_
    _atom_type_symbol
    _atom_type_description
    _atom_type_scat_dispersion_real
    _atom_type_scat_dispersion_imag
    _atom_type_scat_source
    'C' 'C' 0.0181 0.0091
                         'International Tables Vol C Tables 4.2.6.8 and 6.1.1.4'
    'H' 'H' 0.0000 0.0000
                         'International Tables Vol C Tables 4.2.6.8 and 6.1.1.4'
    'N' 'N' 0.0311 0.0180
                         'International Tables Vol C Tables 4.2.6.8 and 6.1.1.4'
    'O' 'O' 0.0492 0.0322
                         'International Tables Vol C Tables 4.2.6.8 and 6.1.1.4'
    'S' 'S' 0.3331 0.5567
                         'International Tables Vol C Tables 4.2.6.8 and 6.1.1.4'
_computing_data_collection     'CrysAlis PRO (Agilent, 2010)'
_computing_cell_refinement     'CrysAlis PRO (Agilent, 2010)'
_computing_data_reduction     'CrysAlis PRO (Agilent, 2010)'
_computing_structure_solution     'SIR92 (Altomare <i>et al.</i>, 1999)'
_computing_structure_refinement     'SHELXL97 (Sheldrick, 2008)'
_computing_molecular_graphics
;
ORTEP-3 (Farrugia, 1997), <i>QMol</i> (Gans & Shalloway, 2001),
DIAMOND (Brandenburg, 2006) and <i>MarvinSketch</i> (ChemAxon,
2009)
;
_computing_publication_material     'publCIF (Westrip, 2010)'
loop_
    _atom_site_type_symbol
    _atom_site_label
    _atom_site_fract_x
    _atom_site_fract_y
    _atom_site_fract_z
    _atom_site_U_iso_or_equiv
    _atom_site_adp_type
    _atom_site_calc_flag
    _atom_site_refinement_flags
    _atom_site_occupancy
    _atom_site_symmetry_multiplicity
    _atom_site_disorder_assembly
    _atom_site_disorder_group
    S S1 0.71402(8) 0.06134(7) 0.57164(4) 0.0379(2) Uani d . 1 1 . .
    S S2 0.89812(7) 0.71152(6) 0.08641(4) 0.03595(19) Uani d . 1 1 . .
    O O1 0.8589(2) 0.0488(2) 0.56504(14) 0.0471(5) Uani d . 1 1 . .
    O O2 0.6524(3) 0.0203(2) 0.50369(14) 0.0542(6) Uani d . 1 1 . .
    O O3 0.9112(2) 0.8520(2) 0.08884(15) 0.0480(5) Uani d . 1 1 . .
    O O4 0.9752(2) 0.6483(2) 0.01369(14) 0.0483(5) Uani d . 1 1 . .
    N N1 0.6393(3) -0.0306(2) 0.66474(16) 0.0382(5) Uani d . 1 1 . .
    N N2 0.9472(3) 0.6333(3) 0.17477(16) 0.0404(5) Uani d . 1 1 . .
    C C1 0.6788(4) -0.0325(3) 0.74573(19) 0.0449(7) Uani d . 1 1 . .
    C C2 0.7995(4) 0.0015(3) 0.7654(2) 0.0493(7) Uani d . 1 1 . .
    H H2 0.8760 0.0333 0.7202 0.059 Uiso calc R 1 1 . .
    C C3 0.8076(4) -0.0119(4) 0.8550(2) 0.0553(8) Uani d . 1 1 . .
    H H3 0.8898 0.0140 0.8715 0.066 Uiso calc R 1 1 . .
    C C4 0.6984(4) -0.0617(3) 0.9187(2) 0.0544(9) Uani d . 1 1 . .
    H H4 0.7090 -0.0756 0.9784 0.065 Uiso calc R 1 1 . .
    C C5 0.5724(4) -0.0930(3) 0.8997(2) 0.0559(9) Uani d . 1 1 . .
    H H5 0.4975 -0.1239 0.9463 0.067 Uiso calc R 1 1 . .
    C C6 0.5557(4) -0.0792(3) 0.81181(19) 0.0420(7) Uani d . 1 1 . .
    C C7 0.4485(4) -0.0954(3) 0.7646(2) 0.0482(7) Uani d . 1 1 . .
    C C8 0.4978(4) -0.0643(3) 0.6777(2) 0.0464(7) Uani d . 1 1 . .
    H H8 0.4464 -0.0648 0.6325 0.056 Uiso calc R 1 1 . .
    C C9 0.3022(4) -0.1397(3) 0.7985(3) 0.0592(9) Uani d . 1 1 . .
    H H9 0.2490 -0.1537 0.7559 0.071 Uiso calc R 1 1 . .
    C C10 0.2413(5) -0.1609(4) 0.8818(3) 0.0692(11) Uani d . 1 1 . .
    H H10A 0.2909 -0.1481 0.9265 0.083 Uiso calc R 1 1 . .
    H H10B 0.1474 -0.1891 0.8979 0.083 Uiso calc R 1 1 . .
    C C11 0.6616(3) 0.2251(3) 0.59101(17) 0.0352(6) Uani d . 1 1 . .
    C C12 0.7527(3) 0.3103(3) 0.61593(18) 0.0406(6) Uani d . 1 1 . .
    H H12 0.8434 0.2813 0.6204 0.049 Uiso calc R 1 1 . .
    C C13 0.7080(4) 0.4379(3) 0.6340(2) 0.0471(7) Uani d . 1 1 . .
    H H13 0.7696 0.4979 0.6499 0.057 Uiso calc R 1 1 . .
    C C14 0.5751(4) 0.4798(3) 0.6294(2) 0.0472(7) Uani d . 1 1 . .
    C C15 0.4850(3) 0.3920(3) 0.6042(2) 0.0466(7) Uani d . 1 1 . .
    H H15 0.3938 0.4204 0.6006 0.056 Uiso calc R 1 1 . .
    C C16 0.5281(3) 0.2648(3) 0.58467(19) 0.0410(6) Uani d . 1 1 . .
    H H16 0.4676 0.2054 0.5672 0.049 Uiso calc R 1 1 . .
    C C17 0.5264(5) 0.6181(3) 0.6508(3) 0.0652(11) Uani d . 1 1 . .
    H H17A 0.5739 0.6469 0.6951 0.098 Uiso calc R 1 1 . .
    H H17B 0.4263 0.6161 0.6745 0.098 Uiso calc R 1 1 . .
    H H17C 0.5472 0.6811 0.5969 0.098 Uiso calc R 1 1 . .
    C C18 0.9102(3) 0.6694(3) 0.2611(2) 0.0421(6) Uani d . 1 1 . .
    C C19 0.8755(3) 0.7930(3) 0.2880(2) 0.0485(7) Uani d . 1 1 . .
    H H19 0.8698 0.8696 0.2470 0.058 Uiso calc R 1 1 . .
    C C20 0.8481(4) 0.8009(4) 0.3812(2) 0.0560(9) Uani d . 1 1 . .
    H H20 0.8223 0.8846 0.4033 0.067 Uiso calc R 1 1 . .
    C C21 0.8583(4) 0.6908(4) 0.4390(2) 0.0584(9) Uani d . 1 1 . .
    H H21 0.8402 0.6998 0.5007 0.070 Uiso calc R 1 1 . .
    C C22 0.8945(4) 0.5654(4) 0.4106(2) 0.0507(8) Uani d . 1 1 . .
    H H22 0.9018 0.4896 0.4519 0.061 Uiso calc R 1 1 . .
    C C23 0.9197(3) 0.5538(3) 0.32029(18) 0.0365(6) Uani d . 1 1 . .
    C C24 0.9604(3) 0.4422(3) 0.2660(2) 0.0427(7) Uani d . 1 1 . .
    C C25 0.9723(3) 0.4917(3) 0.18085(19) 0.0414(6) Uani d . 1 1 . .
    H H25 0.9943 0.4404 0.1318 0.050 Uiso calc R 1 1 . .
    C C26 0.9893(3) 0.3026(3) 0.2919(2) 0.0493(7) Uani d . 1 1 . .
    H H26 1.0293 0.2505 0.2455 0.059 Uiso calc R 1 1 . .
    C C27 0.9658(4) 0.2395(4) 0.3737(2) 0.0627(10) Uani d . 1 1 . .
    H H27A 0.9260 0.2868 0.4227 0.075 Uiso calc R 1 1 . .
    H H27B 0.9890 0.1473 0.3831 0.075 Uiso calc R 1 1 . .
    C C28 0.7235(3) 0.6688(3) 0.10340(16) 0.0350(6) Uani d . 1 1 . .
    C C29 0.6230(3) 0.7598(3) 0.13615(18) 0.0406(6) Uani d . 1 1 . .
    H H29 0.6483 0.8447 0.1498 0.049 Uiso calc R 1 1 . .
    C C30 0.4852(3) 0.7244(4) 0.14844(19) 0.0475(7) Uani d . 1 1 . .
    H H30 0.4156 0.7863 0.1703 0.057 Uiso calc R 1 1 . .
    C C31 0.4465(4) 0.5999(4) 0.1294(2) 0.0528(8) Uani d . 1 1 . .
    C C32 0.5503(4) 0.5089(4) 0.0993(2) 0.0510(8) Uani d . 1 1 . .
    H H32 0.5253 0.4224 0.0882 0.061 Uiso calc R 1 1 . .
    C C33 0.6889(3) 0.5426(3) 0.08540(19) 0.0428(7) Uani d . 1 1 . .
    H H33 0.7589 0.4807 0.0640 0.051 Uiso calc R 1 1 . .
    C C34 0.2970(4) 0.5637(6) 0.1404(3) 0.0743(12) Uani d . 1 1 . .
    H H34A 0.2841 0.4677 0.1603 0.111 Uiso calc R 1 1 . .
    H H34B 0.2686 0.5838 0.0836 0.111 Uiso calc R 1 1 . .
    H H34C 0.2404 0.6160 0.1845 0.111 Uiso calc R 1 1 . .
loop_
    _atom_site_aniso_label
    _atom_site_aniso_U_11
    _atom_site_aniso_U_22
    _atom_site_aniso_U_33
    _atom_site_aniso_U_12
    _atom_site_aniso_U_13
    _atom_site_aniso_U_23
    S1 0.0481(4) 0.0398(4) 0.0250(3) 0.0088(3) -0.0040(3) -0.0082(2)
    S2 0.0461(4) 0.0315(3) 0.0261(3) 0.0029(3) 0.0007(3) -0.0015(2)
    O1 0.0473(12) 0.0503(12) 0.0362(11) 0.0102(9) 0.0053(9) -0.0015(9)
    O2 0.0745(16) 0.0575(14) 0.0364(11) 0.0124(12) -0.0174(11) -0.0212(10)
    O3 0.0620(14) 0.0317(10) 0.0446(12) -0.0025(9) 0.0007(10) -0.0017(8)
    O4 0.0577(13) 0.0453(12) 0.0345(11) 0.0038(10) 0.0089(9) -0.0086(9)
    N1 0.0436(13) 0.0332(11) 0.0343(12) 0.0008(9) 0.0005(10) -0.0058(9)
    N2 0.0424(13) 0.0452(13) 0.0315(12) 0.0022(10) -0.0054(10) -0.0004(10)
    C1 0.072(2) 0.0307(13) 0.0294(14) 0.0035(13) -0.0069(13) -0.0019(11)
    C2 0.0564(19) 0.0441(16) 0.0438(17) 0.0082(14) -0.0053(14) -0.0005(13)
    C3 0.067(2) 0.0507(19) 0.0508(19) 0.0103(16) -0.0198(17) -0.0053(15)
    C4 0.081(3) 0.0498(18) 0.0329(15) 0.0047(17) -0.0178(16) 0.0056(13)
    C5 0.080(3) 0.0447(17) 0.0365(16) 0.0042(16) -0.0017(16) 0.0019(13)
    C6 0.0633(19) 0.0284(13) 0.0318(14) 0.0089(12) -0.0043(13) -0.0045(10)
    C7 0.063(2) 0.0314(14) 0.0487(17) 0.0036(13) -0.0063(15) -0.0068(12)
    C8 0.0548(18) 0.0334(14) 0.0509(18) 0.0014(13) -0.0091(14) -0.0075(12)
    C9 0.055(2) 0.0377(16) 0.077(3) -0.0096(14) 0.0078(18) -0.0125(16)
    C10 0.078(3) 0.054(2) 0.071(3) -0.0040(19) -0.003(2) -0.0106(19)
    C11 0.0450(15) 0.0355(13) 0.0231(12) 0.0059(11) -0.0041(10) -0.0011(10)
    C12 0.0457(16) 0.0435(15) 0.0306(13) 0.0015(12) -0.0054(11) -0.0006(11)
    C13 0.064(2) 0.0373(15) 0.0389(15) -0.0025(14) -0.0102(14) -0.0016(12)
    C14 0.068(2) 0.0361(15) 0.0346(15) 0.0087(14) -0.0058(14) -0.0015(11)
    C15 0.0489(17) 0.0452(16) 0.0424(16) 0.0120(13) -0.0062(13) 0.0014(13)
    C16 0.0464(16) 0.0416(15) 0.0338(14) 0.0045(12) -0.0078(12) -0.0009(11)
    C17 0.097(3) 0.0376(17) 0.058(2) 0.0162(18) -0.011(2) -0.0059(15)
    C18 0.0384(15) 0.0517(17) 0.0356(14) -0.0015(12) -0.0042(11) -0.0082(12)
    C19 0.0467(17) 0.0479(17) 0.0505(18) -0.0021(13) -0.0081(14) -0.0068(14)
    C20 0.0501(19) 0.059(2) 0.059(2) -0.0021(15) -0.0004(15) -0.0293(17)
    C21 0.053(2) 0.087(3) 0.0372(17) -0.0017(18) -0.0054(14) -0.0227(17)
    C22 0.0513(18) 0.064(2) 0.0368(16) -0.0004(15) -0.0078(13) -0.0070(14)
    C23 0.0302(13) 0.0460(15) 0.0336(13) 0.0001(11) -0.0072(10) -0.0049(11)
    C24 0.0399(15) 0.0474(17) 0.0406(15) 0.0024(12) -0.0079(12) -0.0049(12)
    C25 0.0382(15) 0.0496(17) 0.0374(15) 0.0048(12) -0.0064(12) -0.0136(12)
    C26 0.0469(17) 0.0443(17) 0.0538(18) 0.0081(13) -0.0037(14) -0.0069(14)
    C27 0.075(3) 0.061(2) 0.0469(19) 0.0113(19) -0.0055(17) 0.0011(16)
    C28 0.0449(15) 0.0355(13) 0.0229(11) 0.0054(11) -0.0057(10) 0.0003(10)
    C29 0.0536(17) 0.0387(14) 0.0263(13) 0.0097(12) -0.0037(11) -0.0006(10)
    C30 0.0484(17) 0.062(2) 0.0298(14) 0.0139(15) -0.0043(12) -0.0055(13)
    C31 0.0482(18) 0.079(2) 0.0324(15) 0.0026(16) -0.0108(13) -0.0078(15)
    C32 0.0564(19) 0.0563(19) 0.0450(17) -0.0009(15) -0.0182(15) -0.0112(14)
    C33 0.0543(18) 0.0417(15) 0.0350(14) 0.0074(13) -0.0134(12) -0.0079(12)
    C34 0.050(2) 0.121(4) 0.057(2) -0.003(2) -0.0131(17) -0.028(2)
_geom_special_details
;
All s.u.'s (except the s.u. in the dihedral angle between two l.s. planes) are
estimated using the full covariance matrix. The cell s.u.'s are taken into
account individually in the estimation of s.u.'s in distances, angles and
torsion angles; correlations between s.u.'s in cell parameters are only used
when they are defined by crystal symmetry. An approximate (isotropic)
treatment of cell s.u.'s is used for estimating s.u.'s involving l.s. planes.
;
loop_
    _geom_bond_atom_site_label_1
    _geom_bond_atom_site_label_2
    _geom_bond_site_symmetry_2
    _geom_bond_distance
    _geom_bond_publ_flag
    S1 O1 . 1.418(2) ?
    S1 O2 . 1.424(2) ?
    S1 N1 . 1.664(2) ?
    S1 C11 . 1.748(3) ?
    S2 O3 . 1.421(2) ?
    S2 O4 . 1.425(2) ?
    S2 N2 . 1.661(2) ?
    S2 C28 . 1.745(3) ?
    N1 C1 . 1.391(4) ?
    N1 C8 . 1.413(4) ?
    N2 C18 . 1.398(4) ?
    N2 C25 . 1.431(4) ?
    C1 C2 . 1.351(5) ?
    C1 C6 . 1.464(4) ?
    C2 C3 . 1.403(5) ?
    C2 H2 . 0.9500 ?
    C3 C4 . 1.363(5) ?
    C3 H3 . 0.9500 ?
    C4 C5 . 1.388(6) ?
    C4 H4 . 0.9500 ?
    C5 C6 . 1.401(4) ?
    C5 H5 . 0.9500 ?
    C6 C7 . 1.431(5) ?
    C7 C8 . 1.339(5) ?
    C7 C9 . 1.490(5) ?
    C8 H8 . 0.9500 ?
    C9 C10 . 1.304(6) ?
    C9 H9 . 0.9500 ?
    C10 H10A . 0.9500 ?
    C10 H10B . 0.9500 ?
    C11 C16 . 1.390(4) ?
    C11 C12 . 1.392(4) ?
    C12 C13 . 1.382(4) ?
    C12 H12 . 0.9500 ?
    C13 C14 . 1.384(5) ?
    C13 H13 . 0.9500 ?
    C14 C15 . 1.406(5) ?
    C14 C17 . 1.505(4) ?
    C15 C16 . 1.381(4) ?
    C15 H15 . 0.9500 ?
    C16 H16 . 0.9500 ?
    C17 H17A . 0.9800 ?
    C17 H17B . 0.9800 ?
    C17 H17C . 0.9800 ?
    C18 C19 . 1.364(5) ?
    C18 C23 . 1.412(4) ?
    C19 C20 . 1.426(5) ?
    C19 H19 . 0.9500 ?
    C20 C21 . 1.360(6) ?
    C20 H20 . 0.9500 ?
    C21 C22 . 1.392(5) ?
    C21 H21 . 0.9500 ?
    C22 C23 . 1.389(4) ?
    C22 H22 . 0.9500 ?
    C23 C24 . 1.473(4) ?
    C24 C25 . 1.341(4) ?
    C24 C26 . 1.451(4) ?
    C25 H25 . 0.9500 ?
    C26 C27 . 1.331(5) ?
    C26 H26 . 0.9500 ?
    C27 H27A . 0.9500 ?
    C27 H27B . 0.9500 ?
    C28 C29 . 1.388(4) ?
    C28 C33 . 1.390(4) ?
    C29 C30 . 1.383(5) ?
    C29 H29 . 0.9500 ?
    C30 C31 . 1.392(5) ?
    C30 H30 . 0.9500 ?
    C31 C32 . 1.398(5) ?
    C31 C34 . 1.499(5) ?
    C32 C33 . 1.384(5) ?
    C32 H32 . 0.9500 ?
    C33 H33 . 0.9500 ?
    C34 H34A . 0.9800 ?
    C34 H34B . 0.9800 ?
    C34 H34C . 0.9800 ?
loop_
    _geom_angle_atom_site_label_1
    _geom_angle_atom_site_label_2
    _geom_angle_atom_site_label_3
    _geom_angle_site_symmetry_1
    _geom_angle_site_symmetry_3
    _geom_angle
    _geom_angle_publ_flag
    O1 S1 O2 . . 119.94(14) ?
    O1 S1 N1 . . 106.60(13) ?
    O2 S1 N1 . . 106.14(14) ?
    O1 S1 C11 . . 110.00(14) ?
    O2 S1 C11 . . 109.24(14) ?
    N1 S1 C11 . . 103.58(12) ?
    O3 S2 O4 . . 120.11(13) ?
    O3 S2 N2 . . 107.90(14) ?
    O4 S2 N2 . . 104.62(13) ?
    O3 S2 C28 . . 109.69(14) ?
    O4 S2 C28 . . 109.70(14) ?
    N2 S2 C28 . . 103.42(12) ?
    C1 N1 C8 . . 110.5(3) ?
    C1 N1 S1 . . 125.2(2) ?
    C8 N1 S1 . . 118.9(2) ?
    C18 N2 C25 . . 107.6(2) ?
    C18 N2 S2 . . 125.8(2) ?
    C25 N2 S2 . . 120.4(2) ?
    C2 C1 N1 . . 131.0(3) ?
    C2 C1 C6 . . 124.3(3) ?
    N1 C1 C6 . . 104.7(3) ?
    C1 C2 C3 . . 117.4(3) ?
    C1 C2 H2 . . 121.3 ?
    C3 C2 H2 . . 121.3 ?
    C4 C3 C2 . . 120.4(4) ?
    C4 C3 H3 . . 119.8 ?
    C2 C3 H3 . . 119.8 ?
    C3 C4 C5 . . 122.6(3) ?
    C3 C4 H4 . . 118.7 ?
    C5 C4 H4 . . 118.7 ?
    C4 C5 C6 . . 120.0(3) ?
    C4 C5 H5 . . 120.0 ?
    C6 C5 H5 . . 120.0 ?
    C5 C6 C7 . . 138.2(3) ?
    C5 C6 C1 . . 115.0(3) ?
    C7 C6 C1 . . 106.8(3) ?
    C8 C7 C6 . . 109.5(3) ?
    C8 C7 C9 . . 120.7(3) ?
    C6 C7 C9 . . 129.8(3) ?
    C7 C8 N1 . . 108.4(3) ?
    C7 C8 H8 . . 125.8 ?
    N1 C8 H8 . . 125.8 ?
    C10 C9 C7 . . 125.3(4) ?
    C10 C9 H9 . . 117.4 ?
    C7 C9 H9 . . 117.4 ?
    C9 C10 H10A . . 120.0 ?
    C9 C10 H10B . . 120.0 ?
    H10A C10 H10B . . 120.0 ?
    C16 C11 C12 . . 121.9(3) ?
    C16 C11 S1 . . 118.9(2) ?
    C12 C11 S1 . . 119.1(2) ?
    C13 C12 C11 . . 118.4(3) ?
    C13 C12 H12 . . 120.8 ?
    C11 C12 H12 . . 120.8 ?
    C12 C13 C14 . . 121.1(3) ?
    C12 C13 H13 . . 119.4 ?
    C14 C13 H13 . . 119.4 ?
    C13 C14 C15 . . 119.4(3) ?
    C13 C14 C17 . . 120.8(3) ?
    C15 C14 C17 . . 119.8(3) ?
    C16 C15 C14 . . 120.4(3) ?
    C16 C15 H15 . . 119.8 ?
    C14 C15 H15 . . 119.8 ?
    C15 C16 C11 . . 118.7(3) ?
    C15 C16 H16 . . 120.6 ?
    C11 C16 H16 . . 120.6 ?
    C14 C17 H17A . . 109.5 ?
    C14 C17 H17B . . 109.5 ?
    H17A C17 H17B . . 109.5 ?
    C14 C17 H17C . . 109.5 ?
    H17A C17 H17C . . 109.5 ?
    H17B C17 H17C . . 109.5 ?
    C19 C18 N2 . . 128.6(3) ?
    C19 C18 C23 . . 123.3(3) ?
    N2 C18 C23 . . 108.0(3) ?
    C18 C19 C20 . . 116.2(3) ?
    C18 C19 H19 . . 121.9 ?
    C20 C19 H19 . . 121.9 ?
    C21 C20 C19 . . 121.2(3) ?
    C21 C20 H20 . . 119.4 ?
    C19 C20 H20 . . 119.4 ?
    C20 C21 C22 . . 121.9(3) ?
    C20 C21 H21 . . 119.0 ?
    C22 C21 H21 . . 119.0 ?
    C23 C22 C21 . . 118.4(3) ?
    C23 C22 H22 . . 120.8 ?
    C21 C22 H22 . . 120.8 ?
    C22 C23 C18 . . 119.0(3) ?
    C22 C23 C24 . . 134.2(3) ?
    C18 C23 C24 . . 106.8(2) ?
    C25 C24 C26 . . 122.2(3) ?
    C25 C24 C23 . . 107.5(3) ?
    C26 C24 C23 . . 130.3(3) ?
    C24 C25 N2 . . 110.0(3) ?
    C24 C25 H25 . . 125.0 ?
    N2 C25 H25 . . 125.0 ?
    C27 C26 C24 . . 127.1(3) ?
    C27 C26 H26 . . 116.4 ?
    C24 C26 H26 . . 116.4 ?
    C26 C27 H27A . . 120.0 ?
    C26 C27 H27B . . 120.0 ?
    H27A C27 H27B . . 120.0 ?
    C29 C28 C33 . . 121.6(3) ?
    C29 C28 S2 . . 119.6(2) ?
    C33 C28 S2 . . 118.8(2) ?
    C30 C29 C28 . . 118.7(3) ?
    C30 C29 H29 . . 120.7 ?
    C28 C29 H29 . . 120.7 ?
    C29 C30 C31 . . 121.3(3) ?
    C29 C30 H30 . . 119.4 ?
    C31 C30 H30 . . 119.4 ?
    C30 C31 C32 . . 118.5(3) ?
    C30 C31 C34 . . 121.0(3) ?
    C32 C31 C34 . . 120.4(4) ?
    C33 C32 C31 . . 121.2(3) ?
    C33 C32 H32 . . 119.4 ?
    C31 C32 H32 . . 119.4 ?
    C32 C33 C28 . . 118.6(3) ?
    C32 C33 H33 . . 120.7 ?
    C28 C33 H33 . . 120.7 ?
    C31 C34 H34A . . 109.5 ?
    C31 C34 H34B . . 109.5 ?
    H34A C34 H34B . . 109.5 ?
    C31 C34 H34C . . 109.5 ?
    H34A C34 H34C . . 109.5 ?
    H34B C34 H34C . . 109.5 ?
loop_
    _geom_torsion_atom_site_label_1
    _geom_torsion_atom_site_label_2
    _geom_torsion_atom_site_label_3
    _geom_torsion_atom_site_label_4
    _geom_torsion_site_symmetry_1
    _geom_torsion_site_symmetry_2
    _geom_torsion_site_symmetry_3
    _geom_torsion_site_symmetry_4
    _geom_torsion
    _geom_torsion_publ_flag
    O1 S1 N1 C1 . . . . 44.2(3) ?
    O2 S1 N1 C1 . . . . 173.1(2) ?
    C11 S1 N1 C1 . . . . -71.9(3) ?
    O1 S1 N1 C8 . . . . -164.4(2) ?
    O2 S1 N1 C8 . . . . -35.4(2) ?
    C11 S1 N1 C8 . . . . 79.6(2) ?
    O3 S2 N2 C18 . . . . 44.1(3) ?
    O4 S2 N2 C18 . . . . 173.1(2) ?
    C28 S2 N2 C18 . . . . -72.1(3) ?
    O3 S2 N2 C25 . . . . -167.1(2) ?
    O4 S2 N2 C25 . . . . -38.1(3) ?
    C28 S2 N2 C25 . . . . 76.7(2) ?
    C8 N1 C1 C2 . . . . -174.9(3) ?
    S1 N1 C1 C2 . . . . -21.4(5) ?
    C8 N1 C1 C6 . . . . 3.9(3) ?
    S1 N1 C1 C6 . . . . 157.4(2) ?
    N1 C1 C2 C3 . . . . -179.9(3) ?
    C6 C1 C2 C3 . . . . 1.5(5) ?
    C1 C2 C3 C4 . . . . 2.1(5) ?
    C2 C3 C4 C5 . . . . -4.3(5) ?
    C3 C4 C5 C6 . . . . 2.8(5) ?
    C4 C5 C6 C7 . . . . -177.8(3) ?
    C4 C5 C6 C1 . . . . 0.7(4) ?
    C2 C1 C6 C5 . . . . -2.9(4) ?
    N1 C1 C6 C5 . . . . 178.2(3) ?
    C2 C1 C6 C7 . . . . 176.1(3) ?
    N1 C1 C6 C7 . . . . -2.8(3) ?
    C5 C6 C7 C8 . . . . 179.3(4) ?
    C1 C6 C7 C8 . . . . 0.7(3) ?
    C5 C6 C7 C9 . . . . -1.0(6) ?
    C1 C6 C7 C9 . . . . -179.6(3) ?
    C6 C7 C8 N1 . . . . 1.7(3) ?
    C9 C7 C8 N1 . . . . -178.0(3) ?
    C1 N1 C8 C7 . . . . -3.7(3) ?
    S1 N1 C8 C7 . . . . -159.0(2) ?
    C8 C7 C9 C10 . . . . -173.7(4) ?
    C6 C7 C9 C10 . . . . 6.6(6) ?
    O1 S1 C11 C16 . . . . 169.2(2) ?
    O2 S1 C11 C16 . . . . 35.6(3) ?
    N1 S1 C11 C16 . . . . -77.2(2) ?
    O1 S1 C11 C12 . . . . -13.5(3) ?
    O2 S1 C11 C12 . . . . -147.1(2) ?
    N1 S1 C11 C12 . . . . 100.1(2) ?
    C16 C11 C12 C13 . . . . -0.5(4) ?
    S1 C11 C12 C13 . . . . -177.8(2) ?
    C11 C12 C13 C14 . . . . 1.3(4) ?
    C12 C13 C14 C15 . . . . -1.3(5) ?
    C12 C13 C14 C17 . . . . 178.9(3) ?
    C13 C14 C15 C16 . . . . 0.4(5) ?
    C17 C14 C15 C16 . . . . -179.8(3) ?
    C14 C15 C16 C11 . . . . 0.4(4) ?
    C12 C11 C16 C15 . . . . -0.4(4) ?
    S1 C11 C16 C15 . . . . 176.9(2) ?
    C25 N2 C18 C19 . . . . -179.2(3) ?
    S2 N2 C18 C19 . . . . -27.2(5) ?
    C25 N2 C18 C23 . . . . 3.3(3) ?
    S2 N2 C18 C23 . . . . 155.4(2) ?
    N2 C18 C19 C20 . . . . -177.3(3) ?
    C23 C18 C19 C20 . . . . -0.1(5) ?
    C18 C19 C20 C21 . . . . 0.8(5) ?
    C19 C20 C21 C22 . . . . -0.6(6) ?
    C20 C21 C22 C23 . . . . -0.4(5) ?
    C21 C22 C23 C18 . . . . 1.1(5) ?
    C21 C22 C23 C24 . . . . 179.4(3) ?
    C19 C18 C23 C22 . . . . -0.8(5) ?
    N2 C18 C23 C22 . . . . 176.8(3) ?
    C19 C18 C23 C24 . . . . -179.5(3) ?
    N2 C18 C23 C24 . . . . -1.9(3) ?
    C22 C23 C24 C25 . . . . -178.7(3) ?
    C18 C23 C24 C25 . . . . -0.3(3) ?
    C22 C23 C24 C26 . . . . -0.7(6) ?
    C18 C23 C24 C26 . . . . 177.7(3) ?
    C26 C24 C25 N2 . . . . -175.9(3) ?
    C23 C24 C25 N2 . . . . 2.4(3) ?
    C18 N2 C25 C24 . . . . -3.6(3) ?
    S2 N2 C25 C24 . . . . -157.5(2) ?
    C25 C24 C26 C27 . . . . -171.7(4) ?
    C23 C24 C26 C27 . . . . 10.5(6) ?
    O3 S2 C28 C29 . . . . -14.6(3) ?
    O4 S2 C28 C29 . . . . -148.5(2) ?
    N2 S2 C28 C29 . . . . 100.3(2) ?
    O3 S2 C28 C33 . . . . 166.8(2) ?
    O4 S2 C28 C33 . . . . 32.8(3) ?
    N2 S2 C28 C33 . . . . -78.4(2) ?
    C33 C28 C29 C30 . . . . -1.9(4) ?
    S2 C28 C29 C30 . . . . 179.5(2) ?
    C28 C29 C30 C31 . . . . 0.6(4) ?
    C29 C30 C31 C32 . . . . 1.5(5) ?
    C29 C30 C31 C34 . . . . -178.2(3) ?
    C30 C31 C32 C33 . . . . -2.3(5) ?
    C34 C31 C32 C33 . . . . 177.4(3) ?
    C31 C32 C33 C28 . . . . 1.0(5) ?
    C29 C28 C33 C32 . . . . 1.1(4) ?
    S2 C28 C33 C32 . . . . 179.8(2) ?
loop_
    _geom_hbond_atom_site_label_D
    _geom_hbond_atom_site_label_H
    _geom_hbond_atom_site_label_A
    _geom_hbond_site_symmetry_A
    _geom_hbond_distance_DH
    _geom_hbond_distance_HA
    _geom_hbond_distance_DA
    _geom_hbond_angle_DHA
    C8 H8 O2 2_656 0.95 2.50 3.433(4) 166
    C20 H20 O2 1_565 0.95 2.52 3.373(5) 149
    C25 H25 O4 2_765 0.95 2.48 3.406(4) 166
    C30 H30 Cg1 2_666 0.95 2.77 3.617(4) 149
    C34 H34C Cg2 1_455 0.98 2.95 3.525(4) 119
    C12 H12 Cg3 1_455 0.95 2.87 3.739(3) 153
    C15 H15 Cg3 1_455 0.95 2.86 3.638(3) 140
