# Supplementary material for: 3-Ethenyl-1-(4-methyl­phenyl­sulfon­yl)-1H-indole
Source: Acta Crystallogr Sect E Struct Rep Online. 2012 May 19;68(Pt 6):o1829–30. doi: 10.1107/S1600536812021526 (PMC3379403; doi:10.1107/S1600536812021526)
Supplement: Supplementary file 2 [file e-68-o1829-Isup2.hkl]

# 
# h,k,l, Fc-squared, Fo-squared, sigma(Fo-squared) and status flag 
# 
data_I
_shelx_title '  P-1' 
_shelx_refln_list_code          4 
_shelx_F_calc_maximum      108.59 
_exptl_crystal_F_000       624.00 
_reflns_d_resolution_high  0.7945 
 
loop_ 
 _symmetry_equiv_pos_as_xyz 
 'x, y, z' 
 '-x, -y, -z' 
 
_cell_length_a     9.8809 
_cell_length_b    10.0167 
_cell_length_c    15.5280 
_cell_angle_alpha  83.687 
_cell_angle_beta   77.864 
_cell_angle_gamma  88.769 
 
_shelx_F_squared_multiplier     1.000 
 
loop_ 
 _refln_index_h 
 _refln_index_k 
 _refln_index_l 
 _refln_F_squared_calc 
 _refln_F_squared_meas 
 _refln_F_squared_sigma 
 _refln_observed_status 
   1   0   0       18.92       31.12      1.02 o 
   2   0   0     1840.67     1970.45     26.64 o 
   3   0   0      167.53      272.76      6.57 o 
   4   0   0      157.43      149.53      5.45 o 
   5   0   0     4317.01     4614.66     64.54 o 
   6   0   0        0.95        0.33      1.42 o 
   7   0   0      217.86      212.95      9.14 o 
   8   0   0        0.58        3.02      1.32 o 
   9   0   0        9.94        6.23      1.49 o 
  10   0   0       41.29       47.11      2.86 o 
  11   0   0       35.57       42.28      3.89 o 
  12   0   0       18.17       18.11      1.65 o 
 -11   1   0       10.50        6.49      1.52 o 
 -10   1   0        0.93        3.35      1.00 o 
  -9   1   0       94.71      107.79      4.44 o 
  -8   1   0       54.80       65.01      4.23 o 
  -7   1   0      292.99      289.01     10.48 o 
  -6   1   0      161.57      187.06      7.73 o 
  -5   1   0      313.32      300.18      8.90 o 
  -4   1   0      193.75      279.43      7.50 o 
  -3   1   0     4362.47     4288.03     56.46 o 
  -2   1   0      177.99      158.28      2.84 o 
  -1   1   0      929.89      983.77      9.62 o 
   0   1   0       97.00      105.85      1.54 o 
   1   1   0     5363.94     5391.27     66.71 o 
   3   1   0     6714.60     6024.11     53.92 o 
   4   1   0     1635.30     2116.28     32.34 o 
   5   1   0      248.09      355.72     10.32 o 
   6   1   0      421.44      466.13     13.23 o 
   7   1   0      468.51      545.45     15.68 o 
   8   1   0       85.75      106.65      3.88 o 
   9   1   0        7.72       14.15      3.14 o 
  10   1   0        1.09        4.19      2.00 o 
  11   1   0        0.14       -0.70      0.89 o 
  12   1   0       24.97       17.86      1.60 o 
 -11   2   0       24.03       29.98      4.18 o 
 -10   2   0       16.52       18.23      2.01 o 
  -9   2   0       19.69       10.33      1.92 o 
  -8   2   0      454.40      500.63     14.50 o 
  -7   2   0      159.20      217.27     17.11 o 
  -6   2   0      378.46      368.38     10.74 o 
  -5   2   0       32.52       19.60      2.23 o 
  -4   2   0      231.11      232.92      6.75 o 
  -3   2   0      615.23      680.10      8.81 o 
  -2   2   0     4395.53     3953.93     29.64 o 
  -1   2   0     8758.64     8471.58     74.54 o 
   0   2   0     3113.62     3030.74     27.35 o 
   1   2   0     1001.60     1023.12      8.25 o 
   2   2   0      121.30      140.05      3.58 o 
   3   2   0      901.22      909.87     11.09 o 
   4   2   0     1697.27     1652.21     17.50 o 
   5   2   0       77.88       72.37      4.61 o 
   6   2   0        4.41       24.74      3.37 o 
   7   2   0       47.92       33.64      3.97 o 
   8   2   0      340.77      332.58     17.04 o 
   9   2   0       56.89       73.93      6.75 o 
  10   2   0       21.63       30.54      3.53 o 
  11   2   0       10.97       20.72      2.56 o 
 -11   3   0        0.03       -0.42      0.84 o 
 -10   3   0       22.61       30.90      2.54 o 
  -9   3   0        3.70        4.17      1.47 o 
  -8   3   0       36.12       40.53      3.02 o 
  -7   3   0       68.89       73.44      5.19 o 
  -6   3   0      923.83      970.72     13.73 o 
  -5   3   0       15.83       11.93      3.27 o 
  -4   3   0        6.24        2.20      0.48 o 
  -3   3   0      155.82       91.34      3.24 o 
  -2   3   0      341.45      353.16      5.56 o 
  -1   3   0      362.17      318.98      4.76 o 
   0   3   0     2923.54     2970.10     27.58 o 
   1   3   0     1369.30     1433.16     15.01 o 
   2   3   0      146.90      191.89      3.80 o 
   3   3   0      302.86      214.88      4.28 o 
   4   3   0       64.38       68.71      2.43 o 
   5   3   0      230.52      236.69      8.92 o 
   6   3   0      148.37      116.01      6.77 o 
   7   3   0      324.23      422.26      9.52 o 
   8   3   0      436.67      461.96     36.22 o 
   9   3   0       16.82       19.53      3.97 o 
  10   3   0        9.96        4.78      1.90 o 
  11   3   0       85.38      117.80      5.17 o 
 -11   4   0        0.17        0.58      0.69 o 
 -10   4   0       68.67       70.28      3.20 o 
  -9   4   0        1.76       -1.68      1.96 o 
  -8   4   0        0.64        5.44      3.06 o 
  -7   4   0       30.23       29.00      1.99 o 
  -6   4   0      550.08      496.56     14.00 o 
  -5   4   0      160.04      146.67      6.60 o 
  -4   4   0      337.03      382.15      6.59 o 
  -3   4   0      323.18      297.34      5.46 o 
  -2   4   0      821.65      885.63      9.06 o 
  -1   4   0       92.37      135.05      2.62 o 
   0   4   0     1109.34     1041.97     11.86 o 
   1   4   0       25.63       56.97      2.12 o 
   2   4   0       11.18       22.86      1.48 o 
   3   4   0       26.85       34.19      1.86 o 
   4   4   0     1073.50     1205.84     15.07 o 
   5   4   0        0.76        3.91      1.77 o 
   6   4   0       11.82       20.73      3.18 o 
   7   4   0       44.88       43.05      2.46 o 
   8   4   0       75.89       70.57      3.68 o 
   9   4   0       75.29       86.12     10.23 o 
  10   4   0       13.28       22.35      2.84 o 
  11   4   0        0.54       -0.63      1.14 o 
 -11   5   0       61.21       53.28      2.67 o 
 -10   5   0        5.44        6.04      1.16 o 
  -9   5   0      117.47      109.20      5.06 o 
  -8   5   0      285.10      285.65      5.91 o 
  -7   5   0      746.60      668.19      9.64 o 
  -6   5   0      729.61      727.72      8.70 o 
  -5   5   0       19.18       15.65      2.47 o 
  -4   5   0      533.27      525.79      8.69 o 
  -3   5   0        7.41        4.27      0.87 o 
  -2   5   0      946.42      920.41     12.02 o 
  -1   5   0      346.60      301.10      5.64 o 
   0   5   0      356.67      460.06      7.40 o 
   1   5   0       62.81       38.17      2.96 o 
   2   5   0       30.83       19.95      2.75 o 
   3   5   0      125.43      104.11      3.58 o 
   4   5   0        7.49       13.37      1.52 o 
   5   5   0      778.47      705.10     18.18 o 
   6   5   0      132.21      166.19     12.18 o 
   7   5   0        0.21       -0.24      2.05 o 
   8   5   0      108.52      116.52      6.85 o 
   9   5   0        0.10       -0.85      1.71 o 
  10   5   0       56.77       84.80      4.66 o 
  11   5   0        2.13        2.67      0.98 o 
 -10   6   0        0.57        1.86      1.26 o 
  -9   6   0      232.93      239.58      8.07 o 
  -8   6   0       47.77       36.74      2.18 o 
  -7   6   0      102.20      101.18      3.54 o 
  -6   6   0      201.98      199.52      4.91 o 
  -5   6   0      831.22      774.17      9.93 o 
  -4   6   0      329.22      328.36     10.24 o 
  -3   6   0        9.21        8.70      1.27 o 
  -2   6   0     1170.57     1223.42     20.62 o 
  -1   6   0      534.82      610.58     22.11 o 
   0   6   0       17.77       23.97      1.73 o 
   1   6   0     1570.25     1610.53     26.32 o 
   2   6   0       63.76       69.21      3.07 o 
   3   6   0      203.48      195.41      8.66 o 
   4   6   0       26.34       44.22      2.70 o 
   5   6   0       31.32       52.99      3.41 o 
   6   6   0      217.78      198.59      8.61 o 
   7   6   0      380.00      386.95      8.56 o 
   8   6   0       33.79       45.25      4.26 o 
   9   6   0       34.77       38.77      3.52 o 
  10   6   0       10.68       11.02      1.73 o 
  -9   7   0       19.64       16.00      1.44 o 
  -8   7   0       18.10       15.09      1.78 o 
  -7   7   0      164.27      173.48      5.43 o 
  -6   7   0       79.45       78.75      3.75 o 
  -5   7   0      128.76      132.71      4.69 o 
  -4   7   0       63.51       74.11      5.05 o 
  -3   7   0        5.75        2.13      1.42 o 
  -2   7   0        2.50        9.13      1.96 o 
  -1   7   0      497.70      593.65     15.08 o 
   0   7   0        0.19        0.56      1.28 o 
   1   7   0      315.44      306.54     14.64 o 
   2   7   0       93.99       79.30      3.57 o 
   3   7   0      192.40      206.20      6.14 o 
   4   7   0      313.48      302.98     11.08 o 
   5   7   0       11.12       17.99      3.27 o 
   6   7   0        6.31        9.14      2.65 o 
   7   7   0      195.66      196.26     10.91 o 
   8   7   0       76.10       63.19      4.55 o 
   9   7   0       70.12       82.50      4.28 o 
  10   7   0       60.72       53.28      2.48 o 
  -9   8   0        0.72       -0.87      0.87 o 
  -8   8   0      117.61      109.73      3.43 o 
  -7   8   0      382.56      378.15     12.75 o 
  -6   8   0       72.19       87.29      3.75 o 
  -5   8   0      230.13      261.20      6.66 o 
  -4   8   0       28.05       28.79      3.63 o 
  -3   8   0       24.87       19.86      2.96 o 
  -2   8   0      596.69      611.07     10.89 o 
  -1   8   0      103.60      115.88      4.50 o 
   0   8   0      244.12      263.12      7.00 o 
   1   8   0       54.12       66.14      2.89 o 
   2   8   0      109.08       88.79      4.01 o 
   3   8   0      148.63      147.25      8.06 o 
   4   8   0       25.39       15.14      3.27 o 
   5   8   0      521.85      547.03     15.37 o 
   6   8   0       10.60       11.81      2.54 o 
   7   8   0       21.75       14.97      1.79 o 
   8   8   0       14.63        8.02      1.86 o 
   9   8   0       18.12       21.31      1.85 o 
  -8   9   0        6.09        4.44      1.26 o 
  -7   9   0        0.15        2.33      1.58 o 
  -6   9   0       67.91       66.80      4.54 o 
  -5   9   0      344.75      366.73      7.73 o 
  -4   9   0        0.51       -0.24      1.27 o 
  -3   9   0        3.79        1.35      1.35 o 
  -2   9   0      192.34      169.06      7.29 o 
  -1   9   0       49.09       51.79      3.23 o 
   0   9   0      152.54      149.52      5.32 o 
   1   9   0       26.28       40.66      3.35 o 
   2   9   0        2.13        1.72      1.43 o 
   4   9   0       97.63      108.32      6.59 o 
   5   9   0       46.37       32.57      3.78 o 
   6   9   0       32.95       34.46      2.42 o 
   7   9   0       22.44       19.01      1.57 o 
   8   9   0       16.92       25.24      1.92 o 
  -7  10   0       12.42       15.86      1.67 o 
  -6  10   0        4.95        3.98      1.48 o 
  -5  10   0       61.20       69.81      2.86 o 
  -4  10   0       37.58       47.34      2.63 o 
  -3  10   0      510.58      561.61      9.91 o 
  -2  10   0       30.14       29.14      3.54 o 
  -1  10   0        0.85        0.59      1.28 o 
   0  10   0       23.60       25.36      2.36 o 
   1  10   0        6.64        3.32      1.28 o 
   2  10   0      128.27      117.11      5.87 o 
   3  10   0      100.42      104.15      6.25 o 
   4  10   0        6.05        1.10      1.83 o 
   5  10   0       59.70       61.37      4.14 o 
   6  10   0        2.90        1.57      0.90 o 
  -5  11   0        0.30        0.47      0.90 o 
  -4  11   0       25.55       21.41      1.48 o 
  -3  11   0      100.00      102.14      4.94 o 
  -2  11   0      144.08      162.85      6.70 o 
  -1  11   0       98.97      105.60      5.47 o 
   0  11   0        1.07        3.64      1.67 o 
   1  11   0       43.93       49.33      2.73 o 
   2  11   0       16.14       11.43      1.51 o 
   3  11   0       20.65       20.48      2.58 o 
   4  11   0       13.72       12.07      1.93 o 
   5  11   0       15.54        8.99      1.53 o 
  -3  12   0       15.13       12.36      1.40 o 
  -2  12   0        0.15        1.12      1.08 o 
  -1  12   0        0.92       -0.78      0.78 o 
   0  12   0       24.45       27.88      1.63 o 
   1  12   0      174.00      158.57      3.55 o 
   2  12   0        0.18        0.48      0.93 o 
   3  12   0        1.08        0.52      0.84 o 
  -3 -12   1        8.04        3.01      0.94 o 
  -2 -12   1        0.27        0.87      0.86 o 
  -1 -12   1        2.09       -0.74      0.74 o 
   0 -12   1       10.07        8.29      1.04 o 
   1 -12   1      184.15      194.85      6.52 o 
   2 -12   1       59.70       79.71      3.48 o 
   3 -12   1        2.66        0.96      0.85 o 
  -5 -11   1        3.16        1.17      0.91 o 
  -4 -11   1        3.24        0.21      1.36 o 
  -3 -11   1        1.98       -0.75      1.51 o 
  -2 -11   1      124.01      108.08      3.49 o 
  -1 -11   1        6.53        5.91      1.77 o 
   0 -11   1       72.22       58.98      4.01 o 
   1 -11   1        0.59        2.67      1.65 o 
   2 -11   1        0.19       -0.70      1.40 o 
   3 -11   1      217.02      221.74      7.39 o 
   4 -11   1       11.44       17.00      1.33 o 
   5 -11   1       38.59       43.46      2.17 o 
  -6 -10   1        0.87        0.98      0.77 o 
  -5 -10   1        0.42        0.04      1.38 o 
  -4 -10   1        3.37       -1.03      1.76 o 
  -3 -10   1       27.59       32.42      3.65 o 
  -2 -10   1        5.84       11.77      2.33 o 
  -1 -10   1       44.94       49.73      3.07 o 
   0 -10   1       50.22       55.56      3.27 o 
   1 -10   1        0.95        1.41      1.19 o 
   2 -10   1       17.25       12.04      2.71 o 
   3 -10   1       20.42       17.77      1.87 o 
   4 -10   1       26.13       23.01      1.93 o 
   5 -10   1      153.21      156.94      4.28 o 
   6 -10   1        8.79       13.82      1.99 o 
   7 -10   1       24.13       35.09      2.25 o 
  -8  -9   1        0.81       -0.92      0.92 o 
  -7  -9   1        0.27       -0.29      1.28 o 
  -6  -9   1       56.83       45.90      2.57 o 
  -5  -9   1        9.40       10.72      2.58 o 
  -4  -9   1       41.04       27.46      3.62 o 
  -3  -9   1       19.54       30.27      3.98 o 
  -2  -9   1      210.76      240.60      6.68 o 
  -1  -9   1       54.59       58.83      7.16 o 
   0  -9   1        7.10        5.79      1.54 o 
   1  -9   1       14.13        9.46      2.47 o 
   2  -9   1      456.77      457.10     12.93 o 
   3  -9   1      139.84      126.86      6.55 o 
   4  -9   1       79.17      110.29      6.05 o 
   5  -9   1       19.73       13.06      1.76 o 
   6  -9   1       22.24       13.93      2.42 o 
   7  -9   1      172.33      195.03      6.89 o 
   8  -9   1       36.41       33.83      2.40 o 
  -9  -8   1        7.74       14.28      1.50 o 
  -8  -8   1        0.14        3.78      1.53 o 
  -7  -8   1       80.50       67.00      4.79 o 
  -6  -8   1       91.06       96.38      5.52 o 
  -5  -8   1        2.23        4.11      2.40 o 
  -3  -8   1      166.77      185.60      8.99 o 
  -2  -8   1      710.65      636.75     11.42 o 
  -1  -8   1        9.43        9.71      1.76 o 
   0  -8   1      231.90      229.30      6.70 o 
   1  -8   1      116.58      123.91      4.77 o 
   2  -8   1      165.69      166.01      4.27 o 
   3  -8   1      221.93      161.27      7.44 o 
   4  -8   1      139.79      129.19      6.76 o 
   5  -8   1        4.28        4.02      2.08 o 
   6  -8   1       15.26       23.91      3.40 o 
   7  -8   1        1.30        0.54      1.30 o 
   8  -8   1        3.43        2.11      1.32 o 
   9  -8   1       63.24       49.45      2.59 o 
  -9  -7   1       38.65       32.84      2.70 o 
  -8  -7   1       12.59       17.30      2.62 o 
  -7  -7   1        4.33        3.55      1.26 o 
  -6  -7   1      353.34      341.03     11.18 o 
  -5  -7   1      194.23      197.54      8.63 o 
  -4  -7   1      352.41      371.66      8.94 o 
  -3  -7   1        0.67       -0.02      1.35 o 
  -2  -7   1       17.87       21.33      2.06 o 
  -1  -7   1      219.43      280.95      7.41 o 
   0  -7   1       97.57       94.45      3.79 o 
   1  -7   1      348.92      394.01     12.03 o 
   2  -7   1      139.71      108.86      5.97 o 
   3  -7   1        5.77        5.02      1.80 o 
   4  -7   1       99.27      108.32      6.11 o 
   5  -7   1       40.74       25.97      3.41 o 
   6  -7   1      180.42      190.37      5.69 o 
   7  -7   1      128.49      107.84      4.27 o 
   8  -7   1       37.29       24.07      2.07 o 
   9  -7   1       53.24       51.40      2.32 o 
 -10  -6   1       46.01       45.22      2.84 o 
  -9  -6   1        0.75        6.70      1.93 o 
  -8  -6   1      151.46      155.36      7.45 o 
  -7  -6   1      268.81      298.18     11.14 o 
  -6  -6   1        9.15       12.12      2.59 o 
  -5  -6   1      579.99      594.64     11.43 o 
  -4  -6   1       69.96       68.76      5.16 o 
  -3  -6   1      190.59      172.03      5.12 o 
  -2  -6   1       91.85       82.94      3.45 o 
  -1  -6   1      106.60      107.19      5.01 o 
   0  -6   1      796.19      882.30     12.58 o 
   1  -6   1      265.19      284.05     10.83 o 
   2  -6   1      174.26      165.19      6.76 o 
   3  -6   1      499.73      550.81     13.43 o 
   4  -6   1      726.13      671.71     15.04 o 
   5  -6   1      355.63      379.63     11.94 o 
   6  -6   1      184.47      188.01      4.83 o 
   7  -6   1       12.42        9.59      1.43 o 
   8  -6   1      229.95      238.14      5.27 o 
   9  -6   1        1.23        0.67      1.02 o 
  10  -6   1       33.71       28.20      2.58 o 
 -10  -5   1       35.62       43.12      3.21 o 
  -9  -5   1       68.58       78.10      6.92 o 
  -8  -5   1      123.58      105.57     10.20 o 
  -7  -5   1       17.30       14.13      1.97 o 
  -6  -5   1      322.81      377.83     19.39 o 
  -5  -5   1      660.71      713.90     18.47 o 
  -4  -5   1      449.50      436.59     12.94 o 
  -3  -5   1      323.13      314.72      6.56 o 
  -2  -5   1      755.59      793.08     11.40 o 
  -1  -5   1        9.97        5.64      1.05 o 
   0  -5   1      836.71      837.87      8.94 o 
   1  -5   1     1559.20     1647.68     26.94 o 
   2  -5   1      322.84      354.97      5.25 o 
   3  -5   1       93.26       98.59      7.62 o 
   4  -5   1      214.21      192.47      4.80 o 
   5  -5   1      520.34      504.70     13.16 o 
   6  -5   1      349.83      338.53      5.50 o 
   7  -5   1        3.25        7.04      1.40 o 
   8  -5   1       35.92       40.64      2.38 o 
   9  -5   1       17.99       17.11      1.51 o 
  10  -5   1       96.08       88.72      7.58 o 
  11  -5   1        8.44        4.82      1.20 o 
 -11  -4   1       13.34       15.56      1.72 o 
 -10  -4   1       16.65       20.70      2.71 o 
  -9  -4   1        6.40        4.15      2.07 o 
  -8  -4   1       64.69       52.61      3.81 o 
  -7  -4   1       94.27       79.62      6.17 o 
  -6  -4   1      776.78      848.84     21.20 o 
  -5  -4   1      178.38      196.34      8.64 o 
  -4  -4   1      260.18      270.88      9.32 o 
  -3  -4   1      837.12      747.24     19.59 o 
  -2  -4   1       19.56       28.73      1.67 o 
  -1  -4   1     3742.33     3569.24     27.65 o 
   0  -4   1       82.26       80.12      3.04 o 
   1  -4   1      238.32      323.13      7.47 o 
   2  -4   1      898.62      954.74     11.65 o 
   3  -4   1      101.65       90.94      8.95 o 
   4  -4   1        8.79        8.66      1.58 o 
   5  -4   1      195.47      198.29      7.49 o 
   6  -4   1      265.76      250.67      9.25 o 
   7  -4   1      235.39      232.55      4.56 o 
   8  -4   1       56.80       54.61      2.97 o 
   9  -4   1       52.76       45.00      3.07 o 
  10  -4   1       49.74       40.10      2.55 o 
  11  -4   1       47.83       48.86      2.13 o 
 -11  -3   1        2.15        3.74      1.41 o 
 -10  -3   1        6.31       16.36      2.58 o 
  -9  -3   1      147.90      172.70      9.85 o 
  -8  -3   1      214.56      224.85      6.75 o 
  -7  -3   1       41.25       58.62      2.87 o 
  -6  -3   1       90.97       97.13      6.27 o 
  -5  -3   1       18.35       20.14      2.87 o 
  -4  -3   1      311.20      357.38     10.29 o 
  -3  -3   1       30.22       28.80      1.51 o 
  -2  -3   1     1927.47     1535.42     17.43 o 
  -1  -3   1      308.26      254.36      3.77 o 
   0  -3   1       76.28      106.09      3.15 o 
   1  -3   1     1384.62     1213.11     12.70 o 
   2  -3   1      807.13      934.96     10.88 o 
   3  -3   1     1586.75     1481.72     15.90 o 
   4  -3   1        6.63       12.49      0.94 o 
   5  -3   1       79.57       55.20      2.44 o 
   6  -3   1      150.27      148.83      6.69 o 
   7  -3   1       95.64       91.94      4.04 o 
   8  -3   1      563.76      582.75     16.10 o 
   9  -3   1        0.77       -0.28      2.08 o 
  10  -3   1        0.34        2.57      1.38 o 
  11  -3   1        2.99        3.53      0.98 o 
 -11  -2   1        0.10        1.49      1.28 o 
 -10  -2   1       10.14       13.19      2.53 o 
  -9  -2   1        5.35        3.00      1.44 o 
  -8  -2   1      128.93      127.92      5.07 o 
  -7  -2   1       98.68       94.15      4.29 o 
  -6  -2   1      104.43       88.14      5.75 o 
  -5  -2   1       69.64       52.43      4.04 o 
  -4  -2   1     2012.25     2073.57     32.69 o 
  -3  -2   1      546.56      487.99     17.09 o 
  -2  -2   1      767.09      457.82     14.41 o 
  -1  -2   1      234.63      189.30      3.52 o 
   0  -2   1     2634.56     2620.99     33.82 o 
   1  -2   1    10174.26     9962.75     93.78 o 
   2  -2   1      227.53      259.36      4.26 o 
   3  -2   1       14.97       13.24      7.40 o 
   4  -2   1      585.39      549.44      9.33 o 
   5  -2   1      356.08      256.13      8.08 o 
   6  -2   1       56.58       38.52      3.57 o 
   7  -2   1      114.15      116.86      6.56 o 
   8  -2   1      392.76      366.42     12.29 o 
   9  -2   1       69.71       63.62      3.62 o 
  10  -2   1      116.63      134.56      5.78 o 
  11  -2   1       34.82       32.63      2.10 o 
  12  -2   1        5.00        4.79      1.09 o 
 -11  -1   1       24.85       35.85      2.12 o 
 -10  -1   1        1.13        1.86      1.62 o 
  -9  -1   1       50.08       50.61      3.33 o 
  -8  -1   1       14.29       17.93      4.03 o 
  -7  -1   1       41.66       50.66      4.73 o 
  -6  -1   1       81.50       82.82      5.48 o 
  -5  -1   1      652.96      663.08     14.96 o 
  -4  -1   1      125.32      147.57      5.72 o 
  -3  -1   1       81.35       59.50      3.49 o 
  -2  -1   1     2744.42     2692.76     33.99 o 
  -1  -1   1      398.71      423.39      6.45 o 
   1  -1   1      599.54      481.24      7.63 o 
   2  -1   1       15.83       10.69      1.05 o 
   3  -1   1      288.17      345.74      5.46 o 
   4  -1   1     2097.24     2020.39     21.47 o 
   5  -1   1     3023.15     3103.79     45.69 o 
   6  -1   1      242.28      240.63      8.84 o 
   7  -1   1      356.96      380.09     12.21 o 
   8  -1   1       90.94       81.04      8.53 o 
   9  -1   1        8.17        4.60      2.05 o 
  10  -1   1        0.19        9.11      1.71 o 
  11  -1   1        7.44        5.09      1.12 o 
  12  -1   1       40.35       47.65      2.68 o 
 -11   0   1        0.49        3.74      1.00 o 
 -10   0   1       16.62       19.04      2.99 o 
  -9   0   1       51.07       56.47      3.20 o 
  -8   0   1       49.69       59.60      2.24 o 
  -7   0   1       14.72       31.23      3.80 o 
  -6   0   1      910.49     1104.12     22.28 o 
  -5   0   1       35.34       84.42      4.66 o 
  -4   0   1      890.05      779.28     14.77 o 
  -3   0   1     2335.15     2246.67     31.81 o 
  -2   0   1     5322.35     5161.56     65.52 o 
  -1   0   1      925.00      823.78     11.37 o 
   0   0   1      113.47      121.10      2.35 o 
   1   0   1      200.58      267.82      4.37 o 
   3   0   1     6981.02     7854.32     70.25 o 
   4   0   1     3172.34     3530.29     49.08 o 
   5   0   1      381.57      480.34     11.86 o 
   6   0   1      187.46      159.15      7.20 o 
   7   0   1      237.19      288.40     10.77 o 
   8   0   1       99.17       88.88      4.26 o 
   9   0   1      160.36      172.37      8.41 o 
  10   0   1       84.62       85.19      3.73 o 
  11   0   1       25.24       37.36      4.75 o 
  12   0   1        0.89        2.22      1.13 o 
 -11   1   1       49.22       47.45      2.22 o 
 -10   1   1       11.33       18.07      1.98 o 
  -9   1   1        0.43        6.18      1.58 o 
  -8   1   1        5.61        0.86      1.43 o 
  -7   1   1      229.46      194.56      9.67 o 
  -6   1   1      221.47      255.90      8.96 o 
  -5   1   1       63.03       88.91      4.60 o 
  -4   1   1      690.89      930.61     16.51 o 
  -3   1   1      264.33      253.03      6.12 o 
  -2   1   1      758.28      820.86     29.01 o 
   0   1   1      767.86      639.61      8.24 o 
   1   1   1     4150.24     3557.36     32.60 o 
   2   1   1      358.31      340.21      3.89 o 
   3   1   1    11791.50    11629.51    143.46 o 
   4   1   1    10476.88    11352.54    144.63 o 
   5   1   1     1359.26     1612.80     27.60 o 
   6   1   1     1508.85     1554.63     28.74 o 
   7   1   1      328.66      450.61     14.20 o 
   8   1   1       32.53       40.93      2.49 o 
   9   1   1       36.72       60.99      5.16 o 
  10   1   1       31.33       28.66      3.71 o 
  11   1   1       26.01       21.87      1.76 o 
  12   1   1        8.64        9.27      1.42 o 
 -11   2   1        6.95        7.57      1.48 o 
 -10   2   1      178.58      164.17      4.02 o 
  -9   2   1       67.72       69.21      3.11 o 
  -8   2   1        0.08        3.50      1.49 o 
  -7   2   1        1.85       30.10      3.69 o 
  -6   2   1        1.96        1.23      0.95 o 
  -5   2   1      389.93      320.80      8.27 o 
  -4   2   1      127.27      137.24      3.57 o 
  -3   2   1       19.13        6.66      0.53 o 
  -2   2   1        3.73        4.49      0.43 o 
   1   2   1     4266.74     3383.00     35.34 o 
   2   2   1      117.95       93.06      2.19 o 
   3   2   1      638.63      722.83      8.84 o 
   4   2   1      175.53      191.75      3.90 o 
   5   2   1     3732.29     4046.04     58.46 o 
   6   2   1     2587.29     2963.51     47.44 o 
   7   2   1      202.85      221.27      9.81 o 
   8   2   1       16.50       24.79      3.42 o 
   9   2   1       91.16       92.04      6.24 o 
  10   2   1       28.18       40.89      4.09 o 
  11   2   1      100.65      108.23      5.45 o 
  12   2   1        6.61       17.88      1.64 o 
 -11   3   1        9.44        9.49      1.08 o 
 -10   3   1       49.37       48.20      3.04 o 
  -9   3   1        2.34        4.01      1.46 o 
  -8   3   1      129.52      109.18      3.65 o 
  -7   3   1      539.17      521.33     22.87 o 
  -6   3   1      491.55      496.60     12.86 o 
  -5   3   1        0.42        5.30      0.96 o 
  -4   3   1       15.12       38.48      1.84 o 
  -3   3   1      231.65      234.26      3.49 o 
  -2   3   1      268.00      205.25      3.80 o 
   0   3   1     3473.08     4037.72     37.10 o 
   1   3   1       95.43       94.23      2.33 o 
   2   3   1      107.72       75.19      2.22 o 
   3   3   1     2544.61     2358.67     23.97 o 
   4   3   1       85.92       97.34      2.99 o 
   5   3   1       79.54      120.48      6.15 o 
   6   3   1        4.25        8.92      2.17 o 
   7   3   1      102.38      122.77      4.97 o 
   8   3   1      668.00      765.50     18.74 o 
   9   3   1       22.40       34.36      3.94 o 
  10   3   1       29.60       51.64      4.41 o 
  11   3   1        5.02       10.28      2.03 o 
 -11   4   1       19.25       17.65      1.77 o 
 -10   4   1        1.38        4.57      1.18 o 
  -9   4   1       94.92       95.16      4.34 o 
  -8   4   1       73.74       69.88      3.74 o 
  -7   4   1       31.39       18.57      1.69 o 
  -6   4   1      918.22      873.18     20.09 o 
  -5   4   1        1.58        3.82      1.46 o 
  -4   4   1      617.99      637.49     14.50 o 
  -3   4   1     1207.36     1269.35     14.85 o 
  -2   4   1       27.11       39.28      2.56 o 
  -1   4   1    11109.05    10999.96     98.20 o 
   0   4   1     3025.56     3534.36     33.50 o 
   1   4   1     2463.94     2297.50     26.31 o 
   2   4   1      760.67      648.86      8.94 o 
   3   4   1      113.79      156.20      3.96 o 
   4   4   1       35.28       21.90      2.76 o 
   5   4   1      287.26      367.20     11.64 o 
   6   4   1       36.47       38.01      4.09 o 
   7   4   1        1.78        2.59      1.39 o 
   8   4   1       43.00       34.86      4.02 o 
   9   4   1        0.21        2.06      1.82 o 
  10   4   1      117.01      146.04      6.75 o 
  11   4   1        5.83        5.06      1.48 o 
 -11   5   1       29.22       22.19      1.70 o 
 -10   5   1        8.23        7.05      1.73 o 
  -9   5   1      116.62      142.52     16.20 o 
  -8   5   1       11.83        7.94      1.28 o 
  -7   5   1      440.97      416.54     11.51 o 
  -6   5   1      395.93      368.89      5.82 o 
  -5   5   1       16.08       16.77      2.60 o 
  -4   5   1      327.09      321.72     10.07 o 
  -3   5   1      163.64      142.48      4.01 o 
  -2   5   1     2763.71     2648.05     27.56 o 
  -1   5   1     1356.61     1534.02     13.91 o 
   0   5   1      458.42      499.92      7.53 o 
   1   5   1     3114.24     3099.27     31.11 o 
   2   5   1      258.15      169.00      4.33 o 
   3   5   1        6.98        3.18      1.67 o 
   4   5   1       37.04       31.27      2.15 o 
   5   5   1       98.74      117.48      6.82 o 
   6   5   1      192.17      180.18      8.99 o 
   7   5   1       29.25       39.15      2.83 o 
   8   5   1        0.42        3.80      2.22 o 
   9   5   1        0.17        0.45      1.70 o 
  10   5   1        4.14        5.68      1.87 o 
  11   5   1       26.11       24.61      2.04 o 
 -10   6   1        2.81        3.30      1.40 o 
  -9   6   1       39.07       43.28      2.35 o 
  -8   6   1       43.03       54.51      2.50 o 
  -7   6   1      346.94      348.35      7.54 o 
  -6   6   1      550.61      499.77      8.13 o 
  -5   6   1      124.61      119.15      3.17 o 
  -4   6   1      509.98      460.63     12.93 o 
  -3   6   1       20.12       29.91      2.04 o 
  -2   6   1       32.90       40.38      2.31 o 
  -1   6   1      523.41      558.11     13.27 o 
   0   6   1      154.34      142.03      6.14 o 
   1   6   1      808.66      837.31     15.01 o 
   2   6   1       33.63       28.98      1.99 o 
   3   6   1      561.54      553.24     16.11 o 
   4   6   1      603.21      619.33     10.81 o 
   5   6   1      137.79      203.74      6.39 o 
   6   6   1      124.33      136.25      7.30 o 
   7   6   1       24.48       36.46      2.78 o 
   8   6   1       59.10       61.79      3.27 o 
   9   6   1       66.84       89.57      5.21 o 
  10   6   1        2.76        3.16      1.39 o 
  -9   7   1       12.82        7.61      1.10 o 
  -8   7   1        0.51       -0.64      1.08 o 
  -7   7   1      307.00      303.74      7.46 o 
  -6   7   1      279.84      279.66      7.21 o 
  -5   7   1      579.45      608.24     10.97 o 
  -4   7   1      219.89      208.61      8.47 o 
  -3   7   1      900.51      929.38     17.06 o 
  -2   7   1      239.13      202.62      7.96 o 
  -1   7   1      221.61      217.04      8.32 o 
   0   7   1      488.24      471.12     13.02 o 
   1   7   1       15.48        8.60      2.10 o 
   2   7   1       67.02       64.01      4.67 o 
   3   7   1       22.50       27.61      3.89 o 
   4   7   1       10.82        9.65      1.66 o 
   5   7   1      718.59      650.18     17.24 o 
   6   7   1      157.61      206.75      9.07 o 
   7   7   1        0.32       14.96      2.12 o 
   8   7   1       27.64       16.47      2.37 o 
   9   7   1        2.45        8.85      1.84 o 
  10   7   1       50.10       58.61      2.73 o 
  -8   8   1      102.84       87.41      3.07 o 
  -7   8   1        1.87        0.40      1.16 o 
  -6   8   1       49.19       57.70      5.99 o 
  -5   8   1      225.63      244.66      6.48 o 
  -4   8   1        6.76       11.78      1.81 o 
  -3   8   1        4.84        7.73      2.48 o 
  -2   8   1     1457.75     1593.71     16.86 o 
  -1   8   1       41.91       37.08      2.77 o 
   0   8   1      147.26      168.18      4.42 o 
   1   8   1       85.20       73.65      3.01 o 
   2   8   1      594.25      633.90     15.28 o 
   3   8   1      692.49      680.22     18.19 o 
   4   8   1       46.05       33.09      4.12 o 
   5   8   1       22.67       32.78      4.12 o 
   6   8   1       18.15       24.56      3.58 o 
   7   8   1      218.19      195.22      5.49 o 
   8   8   1      111.80      119.69      8.55 o 
   9   8   1        0.38        3.18      1.20 o 
  -8   9   1       26.67       18.03      1.79 o 
  -7   9   1      143.89      150.45      5.93 o 
  -6   9   1      187.59      175.62      7.19 o 
  -5   9   1        1.31       -0.91      1.36 o 
  -4   9   1      100.73      103.86      4.17 o 
  -3   9   1        4.52        1.15      1.43 o 
  -2   9   1      171.67      157.28      5.24 o 
  -1   9   1      339.39      411.51     13.00 o 
   0   9   1        5.84        6.22      1.55 o 
   1   9   1      161.30      170.77      5.74 o 
   2   9   1        5.18        4.84      2.55 o 
   3   9   1       28.18       16.05      2.89 o 
   4   9   1      304.85      303.77     11.35 o 
   5   9   1      136.85      161.87      7.77 o 
   6   9   1       10.28        9.00      1.64 o 
   7   9   1        1.52       -0.55      0.98 o 
   8   9   1        1.53       -0.67      1.06 o 
  -7  10   1       43.55       43.11      2.45 o 
  -6  10   1       80.22       88.57      4.32 o 
  -5  10   1       19.42       23.54      1.77 o 
  -4  10   1       25.21       22.79      1.98 o 
  -3  10   1      185.80      182.53      5.29 o 
  -2  10   1        8.30        3.27      1.29 o 
  -1  10   1       51.78       49.94      4.42 o 
   0  10   1       10.33       11.01      2.54 o 
   1  10   1        4.74        4.51      2.08 o 
   2  10   1       15.14        9.86      2.39 o 
   3  10   1        0.49       -0.40      1.12 o 
   4  10   1        2.97        1.96      1.85 o 
   5  10   1       34.50       34.38      3.50 o 
   6  10   1      247.65      237.68      5.04 o 
   7  10   1        0.14        3.30      1.06 o 
  -5  11   1       17.12       14.16      1.57 o 
  -4  11   1       83.97       88.22      2.78 o 
  -3  11   1        1.83        0.42      0.95 o 
  -2  11   1       78.79       93.81      5.09 o 
  -1  11   1        2.96        2.99      1.65 o 
   0  11   1       57.87       71.52      3.33 o 
   1  11   1       51.39       52.19      2.83 o 
   2  11   1        5.98        7.66      1.43 o 
   3  11   1       95.26       87.81      4.90 o 
   4  11   1       13.06        8.94      1.97 o 
   5  11   1        0.39       -1.28      1.28 o 
  -3  12   1        9.82       14.50      1.46 o 
  -2  12   1       92.21      104.82      4.17 o 
  -1  12   1       34.63       36.60      2.71 o 
   0  12   1        0.37        0.39      1.85 o 
   1  12   1        6.82        4.87      1.00 o 
   2  12   1       35.84       26.43      2.24 o 
   3  12   1       27.35       22.87      1.95 o 
  -2 -12   2       44.01       31.61      2.07 o 
  -1 -12   2        8.21        5.78      1.31 o 
   0 -12   2       29.75       32.32      1.55 o 
   1 -12   2        5.04        7.80      0.93 o 
   2 -12   2        5.98        8.22      1.38 o 
   3 -12   2       39.46       45.06      2.20 o 
  -4 -11   2        1.17        0.30      1.10 o 
  -3 -11   2        2.59        1.66      1.34 o 
  -2 -11   2        6.11        4.34      1.74 o 
  -1 -11   2       17.98       18.22      2.30 o 
   0 -11   2       82.92       81.15      4.49 o 
   1 -11   2       23.68       27.68      2.85 o 
   2 -11   2       98.52      123.77      3.77 o 
   3 -11   2       16.82       15.78      1.46 o 
   4 -11   2        0.10        0.44      0.72 o 
   5 -11   2      136.56      138.70      4.05 o 
  -6 -10   2        7.12        4.10      1.11 o 
  -5 -10   2      170.59      166.72      5.90 o 
  -4 -10   2       39.02       34.02      3.31 o 
  -3 -10   2       28.22       32.06      3.47 o 
  -2 -10   2        1.68        3.78      1.28 o 
  -1 -10   2      262.36      250.00      6.57 o 
   0 -10   2       16.01       12.78      1.42 o 
   1 -10   2       17.77       21.96      1.77 o 
   2 -10   2      124.18      157.11      5.02 o 
   3 -10   2       33.37       46.55      4.01 o 
   4 -10   2      118.56      123.26      4.03 o 
   5 -10   2        0.87        0.59      0.99 o 
   6 -10   2        0.08        0.07      1.14 o 
   7 -10   2      208.62      189.07      5.19 o 
  -7  -9   2       27.00       26.94      2.40 o 
  -6  -9   2       13.12       16.05      2.63 o 
  -5  -9   2       34.65       37.11      3.59 o 
  -4  -9   2       31.61       30.49      3.55 o 
  -3  -9   2      178.97      171.22      8.46 o 
  -2  -9   2      301.64      310.36      6.07 o 
  -1  -9   2       76.18       68.48      2.97 o 
   0  -9   2      413.87      417.48      9.25 o 
   1  -9   2      273.29      320.93     11.28 o 
   2  -9   2       62.94       89.06      5.64 o 
   3  -9   2      241.71      258.19      9.09 o 
   4  -9   2        0.66        1.77      1.82 o 
   5  -9   2       35.94       32.59      3.49 o 
   6  -9   2       93.96       95.94      3.46 o 
   7  -9   2        2.49        2.21      1.44 o 
   8  -9   2       30.81       24.46      2.10 o 
  -8  -8   2       45.66       43.01      2.99 o 
  -7  -8   2        0.60        1.74      1.58 o 
  -6  -8   2       30.12       24.64      2.90 o 
  -5  -8   2       72.71       67.58      5.04 o 
  -4  -8   2      206.27      181.50      7.61 o 
  -3  -8   2      356.25      358.56      8.37 o 
  -2  -8   2       63.42       51.15      3.30 o 
  -1  -8   2       12.36       11.94      2.18 o 
   0  -8   2      372.99      323.96      8.13 o 
   1  -8   2      153.94      155.31      5.47 o 
   2  -8   2      219.44      236.00      9.15 o 
   3  -8   2      671.00      727.65     17.08 o 
   4  -8   2      105.46      100.00      6.01 o 
   5  -8   2       91.41       90.41      5.88 o 
   6  -8   2      127.58      132.26      6.87 o 
   7  -8   2       47.34       56.39      4.38 o 
   8  -8   2       41.58       38.34      3.12 o 
   9  -8   2       27.27       34.06      2.21 o 
  -9  -7   2        5.18       16.13      1.89 o 
  -8  -7   2       63.27       71.24      4.52 o 
  -7  -7   2       17.33       18.01      2.95 o 
  -6  -7   2       60.77       58.55      3.12 o 
  -5  -7   2       10.07       10.53      1.69 o 
  -4  -7   2      143.91      134.11     10.27 o 
  -3  -7   2      550.02      547.33     10.06 o 
  -2  -7   2       57.71       48.66      2.44 o 
  -1  -7   2      255.26      220.86      6.16 o 
   0  -7   2       42.42       44.78      3.09 o 
   1  -7   2        0.03        0.05      1.62 o 
   2  -7   2      594.48      507.67     14.04 o 
   3  -7   2       67.88       58.92      4.15 o 
   4  -7   2      161.10      174.65      7.26 o 
   5  -7   2        1.78        7.26      2.24 o 
   6  -7   2      146.12      119.12      6.89 o 
   7  -7   2      101.34       95.62      4.64 o 
   8  -7   2        5.51        4.53      1.87 o 
   9  -7   2        4.27        4.34      1.03 o 
 -10  -6   2        2.79        0.24      0.84 o 
  -9  -6   2        6.66        9.16      1.93 o 
  -8  -6   2       21.70       14.93      2.55 o 
  -7  -6   2       23.91       24.34      3.76 o 
  -6  -6   2       58.64       59.22      4.57 o 
  -5  -6   2     1008.22     1008.87     17.35 o 
  -4  -6   2       21.89       27.04      3.69 o 
  -3  -6   2       92.49      129.07      4.49 o 
  -2  -6   2       78.71       77.74      3.41 o 
  -1  -6   2     1079.45     1003.12     14.64 o 
   0  -6   2       97.68      127.39      4.21 o 
   1  -6   2      151.41      110.67      3.74 o 
   2  -6   2        1.70        1.74      0.84 o 
   3  -6   2        3.10        0.21      1.13 o 
   4  -6   2      588.65      581.94     14.13 o 
   5  -6   2       54.20       47.09      4.68 o 
   6  -6   2      152.76      170.00      5.53 o 
   7  -6   2       18.31       11.86      1.57 o 
   8  -6   2        0.21        1.84      1.23 o 
   9  -6   2       23.34       13.81      1.59 o 
  10  -6   2       14.74       14.98      1.97 o 
 -10  -5   2        8.14       21.56      2.25 o 
  -9  -5   2       10.61        9.41      1.42 o 
  -8  -5   2       31.78       41.06      5.98 o 
  -7  -5   2       35.26       44.36      3.07 o 
  -6  -5   2      329.86      288.43     10.09 o 
  -5  -5   2        0.43       14.98      3.01 o 
  -4  -5   2      251.74      285.15     10.38 o 
  -3  -5   2      120.77      148.57      4.40 o 
  -2  -5   2      418.19      439.88      7.98 o 
  -1  -5   2     1629.79     1755.27     21.61 o 
   0  -5   2      186.02      294.09      7.00 o 
   1  -5   2     1987.41     1786.47     27.99 o 
   2  -5   2        5.00        2.17      1.07 o 
   3  -5   2      119.86      105.35      3.40 o 
   4  -5   2       19.36       27.72      2.26 o 
   5  -5   2       79.41      103.38      5.32 o 
   6  -5   2      343.99      350.82      9.79 o 
   7  -5   2      237.64      218.45      5.22 o 
   8  -5   2       80.05       61.51      2.86 o 
   9  -5   2        0.12       -0.34      0.98 o 
  10  -5   2        0.25        1.01      0.98 o 
  11  -5   2        0.98       -0.42      1.00 o 
 -11  -4   2        1.91        0.39      0.69 o 
 -10  -4   2       77.54      102.33      5.04 o 
  -9  -4   2       42.16       37.58      2.58 o 
  -8  -4   2        3.42        6.03      1.47 o 
  -7  -4   2      405.10      446.48     17.26 o 
  -6  -4   2        0.26        0.84      1.09 o 
  -5  -4   2        1.04        3.77      1.98 o 
  -4  -4   2      527.37      565.39     14.52 o 
  -3  -4   2      493.00      691.44     16.23 o 
  -2  -4   2      113.83      132.36      3.63 o 
  -1  -4   2      648.35      658.88     14.66 o 
   0  -4   2       10.76       10.82      1.22 o 
   1  -4   2     2086.80     1949.38     19.63 o 
   2  -4   2     1509.01     1694.79     23.33 o 
   3  -4   2     1103.83      942.56     12.16 o 
   4  -4   2      517.04      515.99     11.14 o 
   5  -4   2      251.31      267.27      8.56 o 
   6  -4   2      100.15       60.69      4.38 o 
   7  -4   2       64.89       61.65      2.76 o 
   8  -4   2      576.73      568.13     13.26 o 
   9  -4   2        1.36        1.85      1.32 o 
  10  -4   2        4.72        6.51      1.45 o 
  11  -4   2        0.09        1.86      1.38 o 
 -11  -3   2        2.55        3.55      0.83 o 
 -10  -3   2       71.41       78.81      4.73 o 
  -9  -3   2       57.10       56.87      6.51 o 
  -8  -3   2       24.39       18.39      2.24 o 
  -7  -3   2      558.43      639.88     14.19 o 
  -6  -3   2      103.49      120.91      7.07 o 
  -5  -3   2      352.82      313.57     10.70 o 
  -4  -3   2      186.28      216.07      8.00 o 
  -3  -3   2       87.76      112.83      3.04 o 
  -2  -3   2      220.83      263.61      5.10 o 
  -1  -3   2     1088.53     1033.45     43.53 o 
   0  -3   2     3851.29     3247.82    199.76 o 
   1  -3   2      326.53      296.49      5.87 o 
   2  -3   2       81.35       43.47      1.60 o 
   3  -3   2      642.89      456.23     10.76 o 
   4  -3   2       18.06       31.83      2.93 o 
   5  -3   2      328.95      310.68      6.88 o 
   6  -3   2      130.27      109.62      5.88 o 
   7  -3   2      232.14      209.70      8.75 o 
   8  -3   2       96.25       88.35      6.15 o 
   9  -3   2        0.73        1.52      1.33 o 
  10  -3   2       73.07       75.72      3.66 o 
  11  -3   2       13.26       16.61      1.62 o 
 -11  -2   2       19.46       25.55      1.67 o 
 -10  -2   2        2.73        5.40      1.74 o 
  -9  -2   2        9.28       11.37      1.84 o 
  -8  -2   2      209.55      240.08      6.98 o 
  -7  -2   2      273.82      328.77      6.60 o 
  -6  -2   2        0.63        2.64      1.93 o 
  -5  -2   2      286.75      287.29      9.74 o 
  -4  -2   2      340.85      413.19     10.77 o 
  -3  -2   2      565.26      523.65      6.31 o 
  -2  -2   2      304.52      310.00      4.65 o 
  -1  -2   2       78.92      109.93      3.06 o 
   0  -2   2     2465.56     2748.73     46.48 o 
   1  -2   2     3686.82     3288.01     58.30 o 
   2  -2   2     3304.69     2702.49     37.17 o 
   3  -2   2      391.47      375.16      6.08 o 
   4  -2   2       10.98       24.90      1.63 o 
   5  -2   2      102.64      117.19      3.84 o 
   6  -2   2        0.06        1.19      1.26 o 
   7  -2   2     1873.11     1791.50     32.66 o 
   8  -2   2       35.05       29.13      2.65 o 
   9  -2   2        5.11        3.50      2.22 o 
  10  -2   2        0.52        3.65      1.52 o 
  11  -2   2        8.11        7.49      1.32 o 
  12  -2   2       97.20      108.95      3.96 o 
 -11  -1   2       61.64       84.68      2.93 o 
 -10  -1   2       27.87       30.29      3.33 o 
  -9  -1   2      106.83      103.04      4.58 o 
  -8  -1   2       11.23       15.24      2.90 o 
  -7  -1   2      469.25      558.00      8.77 o 
  -6  -1   2      162.57      157.29      7.39 o 
  -5  -1   2       32.15       24.44      2.84 o 
  -4  -1   2      446.95      472.36     11.14 o 
  -3  -1   2       73.65       33.43      6.11 o 
  -2  -1   2     5850.29     5751.95     73.88 o 
  -1  -1   2       30.98       38.42      1.25 o 
   0  -1   2       10.78       10.57      1.01 o 
   1  -1   2      213.61      271.61      5.56 o 
   2  -1   2     1571.35     1232.73     18.07 o 
   3  -1   2       92.43      102.94     30.38 o 
   4  -1   2     1057.43      919.90     16.02 o 
   5  -1   2      243.50      262.08      5.72 o 
   6  -1   2        6.27        2.41      1.56 o 
   7  -1   2       45.53       73.01      5.32 o 
   8  -1   2        0.36        4.17      1.56 o 
   9  -1   2       70.72       67.88      5.47 o 
  10  -1   2      150.97      140.03      5.02 o 
  11  -1   2        0.02        3.84      1.35 o 
  12  -1   2        2.48        1.23      1.17 o 
 -11   0   2        1.73        4.07      0.94 o 
 -10   0   2       17.59       24.01      2.19 o 
  -9   0   2        2.28        0.40      1.76 o 
  -8   0   2       62.70       51.77      3.43 o 
  -7   0   2      542.48      561.82     15.50 o 
  -6   0   2       91.98      123.22      6.26 o 
  -5   0   2      646.52      568.50     13.48 o 
  -4   0   2     3223.08     3207.77     45.41 o 
  -3   0   2      140.80       89.07      3.63 o 
  -2   0   2       29.30       17.91      1.30 o 
  -1   0   2     5920.94     5900.42    182.58 o 
   0   0   2       97.28       83.79      1.44 o 
   1   0   2     5273.09     5560.08     69.65 o 
   2   0   2     5878.00     6017.73     75.58 o 
   3   0   2       53.42       95.19      3.18 o 
   4   0   2      891.72      801.16     10.23 o 
   5   0   2      152.60      112.53      3.42 o 
   6   0   2       76.88       61.04      4.46 o 
   7   0   2        4.07        3.04      1.72 o 
   8   0   2       36.51       35.68      2.89 o 
   9   0   2        0.53        0.55      1.90 o 
  10   0   2        3.17        0.89      1.17 o 
  11   0   2       23.53       30.52      2.09 o 
  12   0   2       15.66       10.80      1.65 o 
 -11   1   2       37.06       36.41      1.87 o 
 -10   1   2      228.24      198.71      4.33 o 
  -9   1   2       39.97       55.41      3.13 o 
  -8   1   2       19.23       13.97      1.58 o 
  -7   1   2        6.98        7.43      1.68 o 
  -6   1   2       48.61       53.68      2.96 o 
  -5   1   2       76.21       73.72      4.29 o 
  -4   1   2      894.16      947.77     16.68 o 
  -3   1   2     3290.70     2611.37     36.01 o 
  -2   1   2     2729.79     2694.84     24.58 o 
  -1   1   2     2676.29     2902.78     26.83 o 
   0   1   2      161.76      184.19      3.64 o 
   1   1   2     4069.10     4493.51     39.81 o 
   2   1   2     3932.95     3837.09     28.39 o 
   3   1   2     1857.28     1895.58     16.59 o 
   4   1   2      444.51      485.53     17.37 o 
   5   1   2     1216.95     1139.98     21.30 o 
   6   1   2      528.72      583.20     15.07 o 
   7   1   2      424.36      518.00     15.23 o 
   8   1   2       12.19       28.83      3.84 o 
   9   1   2       28.10       38.64      4.31 o 
  10   1   2       13.26       10.03      2.51 o 
  11   1   2        8.28        9.45      2.23 o 
  12   1   2       13.67       31.22      2.35 o 
 -11   2   2       27.47       25.54      1.43 o 
 -10   2   2       23.95       27.18      2.11 o 
  -9   2   2      266.01      276.39      5.80 o 
  -8   2   2      266.62      228.74      5.28 o 
  -7   2   2      649.31      641.26      9.71 o 
  -6   2   2       83.77      107.95      5.99 o 
  -5   2   2      150.01      191.79      4.88 o 
  -4   2   2      372.95      328.41      9.58 o 
  -3   2   2      225.96      191.47      7.22 o 
  -2   2   2      168.57      171.30      2.11 o 
  -1   2   2        4.20        3.49      0.69 o 
   0   2   2     7467.00     7111.62    193.87 o 
   1   2   2      177.96      192.84      4.03 o 
   2   2   2      110.97      135.81      1.87 o 
   3   2   2       49.50       89.15      1.48 o 
   4   2   2      298.01      418.91      6.56 o 
   5   2   2      131.85      136.98      6.22 o 
   6   2   2        7.08       34.33      3.80 o 
   7   2   2       55.73       97.36      6.51 o 
   8   2   2     1558.05     1725.80     69.38 o 
   9   2   2      150.08      184.59      8.58 o 
  10   2   2       59.58       84.18      5.69 o 
  11   2   2        8.53        9.45      2.22 o 
  12   2   2       15.77       13.54      1.57 o 
 -11   3   2       30.94       19.30      1.77 o 
 -10   3   2       18.43       14.89      1.31 o 
  -9   3   2        0.62        2.18      0.96 o 
  -8   3   2        0.96        2.03      1.59 o 
  -7   3   2      366.97      317.48      4.86 o 
  -6   3   2      827.45      771.78     12.72 o 
  -5   3   2      341.93      350.61     10.08 o 
  -4   3   2      397.71      444.11      7.74 o 
  -3   3   2       26.86       37.74      1.32 o 
  -2   3   2      663.34      771.42      9.36 o 
  -1   3   2      330.51      245.97      4.22 o 
   0   3   2      814.10      676.16      9.79 o 
   1   3   2      188.39      245.89      3.94 o 
   2   3   2      523.14      554.18      7.38 o 
   3   3   2       35.81       16.24      2.40 o 
   4   3   2      483.51      539.13      8.27 o 
   5   3   2       32.57       36.65      3.34 o 
   6   3   2       46.42       46.50      4.36 o 
   7   3   2      200.91      188.21      9.29 o 
   8   3   2       29.40       31.87      3.89 o 
   9   3   2        0.08        3.95      1.95 o 
  10   3   2      361.09      406.28     12.34 o 
  11   3   2       42.78       48.96      3.59 o 
  12   3   2        0.20       -0.18      0.72 o 
 -11   4   2        2.12        1.47      0.83 o 
 -10   4   2        6.57        2.40      1.35 o 
  -9   4   2       45.00       27.16      2.28 o 
  -8   4   2       61.25       86.23      3.31 o 
  -7   4   2      300.37      316.92      7.59 o 
  -6   4   2       43.55       45.66      2.94 o 
  -5   4   2      166.76      131.44      6.51 o 
  -4   4   2      512.02      463.74     12.17 o 
  -3   4   2      610.38      572.18      8.37 o 
  -2   4   2     4755.38     4953.49     46.68 o 
  -1   4   2      826.51      963.78      9.01 o 
   0   4   2      154.67      225.38      3.33 o 
   1   4   2      526.31      448.92      7.11 o 
   2   4   2      716.77      847.41     10.70 o 
   3   4   2        4.91        3.42      0.78 o 
   4   4   2      465.71      446.03      7.83 o 
   5   4   2      523.81      450.91     12.86 o 
   6   4   2      197.56      227.88      9.76 o 
   7   4   2      120.77      108.22      3.76 o 
   8   4   2       22.52       18.05      3.20 o 
   9   4   2       45.68       45.43      4.37 o 
  10   4   2        1.94        4.32      1.87 o 
  11   4   2       13.20        6.55      1.56 o 
 -10   5   2        0.56        0.72      1.21 o 
  -9   5   2        0.02        2.94      1.23 o 
  -8   5   2        8.75       14.25      1.45 o 
  -7   5   2      473.93      485.00      7.87 o 
  -6   5   2       43.68       31.93      1.81 o 
  -5   5   2     1111.25     1085.03     23.03 o 
  -4   5   2        1.78       18.97      2.56 o 
  -3   5   2      367.21      372.65      6.95 o 
  -2   5   2     2828.01     2683.06     28.87 o 
  -1   5   2      471.22      585.94      8.93 o 
   0   5   2     1310.83     1233.47     14.02 o 
   1   5   2      635.61      656.03      9.16 o 
   2   5   2      183.63      142.60      3.91 o 
   3   5   2       22.93       19.98      1.64 o 
   4   5   2      196.04      228.35      7.55 o 
   5   5   2       16.67       29.82      3.51 o 
   6   5   2      395.57      329.67      8.18 o 
   7   5   2        6.55        4.63      1.92 o 
   8   5   2      133.90      135.07      4.95 o 
   9   5   2       44.78       53.34      4.43 o 
  10   5   2       14.25        9.02      1.98 o 
  11   5   2       26.31       40.65      2.60 o 
 -10   6   2      290.36      274.82      7.14 o 
  -9   6   2       10.74        9.93      2.09 o 
  -8   6   2        0.07        3.72      2.07 o 
  -7   6   2       97.99       83.27      3.91 o 
  -6   6   2       47.21       40.60      2.93 o 
  -5   6   2      159.86      178.95      4.59 o 
  -4   6   2       11.71       10.75      2.36 o 
  -3   6   2      420.36      362.39      7.38 o 
  -2   6   2      923.21      983.05     13.71 o 
  -1   6   2     3427.93     3782.22     54.43 o 
   0   6   2      272.49      205.30      7.46 o 
   1   6   2      232.13      222.56      7.98 o 
   2   6   2      565.75      509.23      8.74 o 
   3   6   2      564.14      510.76      9.17 o 
   4   6   2      574.51      572.28     13.97 o 
   5   6   2     1173.54     1106.19     16.79 o 
   6   6   2      111.79      108.08      6.68 o 
   7   6   2       30.47       24.69      2.45 o 
   8   6   2        1.90        2.25      1.26 o 
   9   6   2        0.79       -0.97      1.68 o 
  10   6   2       28.46       28.40      2.62 o 
  -9   7   2      136.80      106.42      4.69 o 
  -8   7   2      210.56      209.53      5.34 o 
  -7   7   2        0.28        0.99      1.32 o 
  -6   7   2       38.68       30.49      2.64 o 
  -5   7   2        0.46        0.17      1.24 o 
  -4   7   2      298.26      323.25      7.24 o 
  -3   7   2      380.58      388.01      6.69 o 
  -2   7   2      185.15      238.40      8.59 o 
  -1   7   2      425.63      520.96     13.69 o 
   0   7   2      167.74      110.84      5.89 o 
   1   7   2        1.00        2.01      1.54 o 
   2   7   2      624.39      539.82     14.56 o 
   3   7   2        3.92        4.45      1.94 o 
   4   7   2      104.10       90.88      6.95 o 
   5   7   2      242.32      237.28      9.96 o 
   6   7   2      107.15      115.54      6.92 o 
   7   7   2      417.65      423.14      9.01 o 
   8   7   2       43.88       58.07      3.12 o 
   9   7   2        5.84       10.63      1.93 o 
  10   7   2        0.38        2.07      1.00 o 
  -8   8   2        4.62        3.55      0.97 o 
  -7   8   2      379.59      371.09     12.10 o 
  -6   8   2      213.75      198.27      5.74 o 
  -5   8   2        1.07        2.60      1.33 o 
  -4   8   2       45.99       47.24      3.06 o 
  -3   8   2      303.65      294.36      6.03 o 
  -2   8   2     1819.59     1964.15     21.06 o 
  -1   8   2       64.42       52.51      2.20 o 
   0   8   2       56.28       55.46      2.57 o 
   1   8   2        5.27        5.50      1.25 o 
   2   8   2      170.68      145.09      4.25 o 
   3   8   2       89.56       90.78      5.68 o 
   4   8   2      460.91      439.27     14.03 o 
   5   8   2        4.85       10.52      2.92 o 
   6   8   2        7.05        3.64      1.43 o 
   7   8   2       12.65       14.87      1.91 o 
   8   8   2        8.17        5.30      1.23 o 
   9   8   2      163.52      154.05      4.82 o 
  -8   9   2       24.71       24.20      1.83 o 
  -7   9   2       45.09       38.88      2.30 o 
  -6   9   2        0.05       -0.03      0.95 o 
  -5   9   2      246.26      269.21      9.60 o 
  -4   9   2       29.28       36.34      5.08 o 
  -3   9   2      205.92      187.18      5.76 o 
  -2   9   2      373.63      458.10     11.36 o 
  -1   9   2        3.27        9.38      2.51 o 
   0   9   2        5.51       10.90      1.82 o 
   1   9   2      281.85      313.62     10.93 o 
   2   9   2      214.55      217.94      8.88 o 
   3   9   2        6.04        2.37      1.49 o 
   4   9   2        1.35        0.98      2.27 o 
   5   9   2        0.14       -0.60      1.85 o 
   6   9   2      113.60      117.00      4.20 o 
   7   9   2       13.86       14.63      1.52 o 
   8   9   2        0.29        1.26      0.76 o 
  -7  10   2       25.20       17.15      1.57 o 
  -6  10   2       82.49      105.50      4.61 o 
  -5  10   2       49.25       45.14      3.55 o 
  -4  10   2       21.37       29.03      2.13 o 
  -3  10   2       21.23       21.54      2.06 o 
  -2  10   2       85.59       97.54      3.91 o 
  -1  10   2        1.25        1.37      1.74 o 
   0  10   2       36.38       32.32      3.67 o 
   1  10   2      205.04      185.51      8.21 o 
   2  10   2       15.70       22.82      2.24 o 
   3  10   2      221.51      216.53      5.95 o 
   4  10   2        1.92        3.86      2.08 o 
   5  10   2        0.20        1.16      1.10 o 
   6  10   2        2.53        8.80      1.24 o 
   7  10   2       27.52       19.66      1.91 o 
  -5  11   2       32.96       29.01      2.08 o 
  -4  11   2       17.01       16.12      1.35 o 
  -3  11   2       33.65       44.65      2.19 o 
  -2  11   2       14.34        9.59      2.03 o 
  -1  11   2      102.08      126.05      6.06 o 
   0  11   2       34.31       25.70      2.03 o 
   1  11   2       16.65       18.19      1.88 o 
   2  11   2        0.51        0.29      1.29 o 
   3  11   2       47.11       45.97      2.67 o 
   4  11   2        0.36        0.37      1.24 o 
   5  11   2      111.18      102.31      4.45 o 
   6  11   2        1.84       -0.40      0.85 o 
  -3  12   2      165.31      164.69      4.41 o 
  -2  12   2        8.30        8.53      1.52 o 
  -1  12   2        6.89        7.00      1.57 o 
   0  12   2        1.57       -0.12      1.25 o 
   1  12   2       41.33       48.32      2.03 o 
   2  12   2       78.93       64.34      4.65 o 
   3  12   2       16.67       10.16      1.51 o 
  -1 -12   3        1.09       -0.33      0.83 o 
   0 -12   3        0.11       -0.21      0.85 o 
   1 -12   3        0.31        0.99      0.61 o 
   2 -12   3       70.63       69.46      2.86 o 
  -4 -11   3        0.22       -0.32      0.88 o 
  -3 -11   3       34.56       32.49      2.60 o 
  -2 -11   3       25.52       24.30      2.58 o 
  -1 -11   3       51.49       46.78      2.97 o 
   0 -11   3        7.08        6.11      1.63 o 
   1 -11   3       37.26       27.14      1.54 o 
   2 -11   3       56.30       59.30      2.19 o 
   3 -11   3       22.22       24.27      1.71 o 
   4 -11   3       67.94       87.68      2.84 o 
   5 -11   3       49.37       52.30      2.42 o 
  -6 -10   3        0.57        2.43      1.05 o 
  -5 -10   3        5.37        2.96      1.29 o 
  -4 -10   3       33.46       40.33      3.25 o 
  -3 -10   3      120.20      105.25      5.63 o 
  -2 -10   3        4.28        3.29      1.20 o 
  -1 -10   3       30.02       40.80      2.12 o 
   0 -10   3       11.60       14.74      1.45 o 
   1 -10   3       46.51       41.73      2.25 o 
   2 -10   3       26.15       26.82      2.20 o 
   3 -10   3        4.86        3.96      1.61 o 
   4 -10   3        7.00        7.73      1.35 o 
   5 -10   3       91.75      112.19      3.47 o 
   6 -10   3       99.43      108.52      2.87 o 
   7 -10   3        3.42        3.82      1.04 o 
  -7  -9   3        6.34        4.58      1.29 o 
  -6  -9   3       12.84       19.90      2.49 o 
  -5  -9   3        6.36        3.10      1.67 o 
  -4  -9   3        3.35        6.30      1.36 o 
  -3  -9   3      252.38      264.75      6.87 o 
  -2  -9   3      176.35      197.39      6.13 o 
  -1  -9   3       93.31       96.63      3.43 o 
   0  -9   3       54.04       77.60      3.94 o 
   1  -9   3      488.40      585.18     16.10 o 
   2  -9   3      171.22      179.57      8.11 o 
   3  -9   3      271.54      285.22      9.05 o 
   4  -9   3       36.05       28.82      3.20 o 
   5  -9   3       17.68       17.52      2.71 o 
   6  -9   3      113.44      118.94      3.82 o 
   7  -9   3       97.90      101.52      4.82 o 
   8  -9   3      120.14      106.04      4.01 o 
  -8  -8   3       29.28       33.09      2.47 o 
  -7  -8   3       14.35       22.30      2.65 o 
  -6  -8   3       30.19       16.15      2.12 o 
  -5  -8   3       65.92       66.11      4.67 o 
  -4  -8   3       26.65       19.06      4.49 o 
  -3  -8   3      109.70       95.87      5.16 o 
  -2  -8   3       44.58       41.34      3.23 o 
  -1  -8   3     1210.02     1218.96     17.87 o 
   0  -8   3      573.01      638.31     17.05 o 
   1  -8   3        1.91        3.56      2.06 o 
   2  -8   3      640.56      712.83     17.61 o 
   3  -8   3        2.96        3.95      1.42 o 
   4  -8   3      261.05      290.93     10.24 o 
   5  -8   3      349.42      402.43     12.38 o 
   6  -8   3        0.90        4.23      1.98 o 
   7  -8   3      137.76      153.07      6.80 o 
   8  -8   3        0.21        2.54      1.44 o 
   9  -8   3        0.15        0.02      0.84 o 
  -9  -7   3       25.72       33.84      2.28 o 
  -8  -7   3       16.19       16.03      1.47 o 
  -7  -7   3       18.87       36.43      2.46 o 
  -6  -7   3        1.90        0.03      1.43 o 
  -5  -7   3      178.49      171.79      5.38 o 
  -4  -7   3      411.68      415.37      9.04 o 
  -3  -7   3      280.88      251.08      5.66 o 
  -2  -7   3        9.60        7.19      1.05 o 
  -1  -7   3     1089.94     1066.97     15.94 o 
   0  -7   3      358.73      366.07      8.20 o 
   1  -7   3      639.16      663.76     11.61 o 
   2  -7   3      566.22      592.63     15.72 o 
   3  -7   3      188.38      192.68      4.57 o 
   4  -7   3      540.65      491.15      9.67 o 
   5  -7   3       34.59       48.23      4.43 o 
   6  -7   3      168.47      184.86      8.44 o 
   7  -7   3      394.28      465.12      8.90 o 
   8  -7   3       34.31       32.81      2.23 o 
   9  -7   3       33.78       38.51      1.99 o 
  -9  -6   3       16.64       16.91      2.61 o 
  -8  -6   3        3.75        4.09      1.13 o 
  -7  -6   3       10.16        8.16      1.56 o 
  -6  -6   3        0.18        1.19      1.85 o 
  -5  -6   3       23.62       38.99      3.99 o 
  -4  -6   3       76.00       91.67      3.39 o 
  -3  -6   3        2.45        4.91      1.19 o 
  -2  -6   3     1019.40      922.19     13.92 o 
  -1  -6   3      452.82      465.91      8.98 o 
   0  -6   3      232.51      213.13      5.69 o 
   1  -6   3     1964.33     1885.72     23.53 o 
   2  -6   3       10.76       10.14      1.99 o 
   3  -6   3      143.76      145.32      7.05 o 
   4  -6   3      133.64      126.59      6.71 o 
   5  -6   3        0.06        1.20      1.64 o 
   6  -6   3     1129.46     1048.03     12.84 o 
   7  -6   3       77.37       82.14      3.25 o 
   8  -6   3       81.37       85.13      4.19 o 
   9  -6   3      209.87      208.80      5.57 o 
  10  -6   3        7.64        5.93      2.87 o 
 -10  -5   3        7.19        4.28      1.25 o 
  -9  -5   3        3.61        4.97      1.46 o 
  -8  -5   3        2.88        9.24      1.60 o 
  -7  -5   3       29.01       24.90      3.33 o 
  -6  -5   3       10.27        5.37      2.00 o 
  -5  -5   3       13.75       10.22      2.30 o 
  -4  -5   3        0.67       -0.10      1.55 o 
  -3  -5   3       20.24       36.46      2.27 o 
  -2  -5   3      771.22      655.22     13.94 o 
  -1  -5   3        0.53       24.97      1.84 o 
   0  -5   3     1153.77     1065.05     18.12 o 
   1  -5   3      153.77      172.88      6.15 o 
   2  -5   3       23.35       32.66      2.91 o 
   3  -5   3      495.25      528.20     13.60 o 
   4  -5   3        5.50       14.15      2.44 o 
   5  -5   3      103.85       87.31      6.00 o 
   6  -5   3       14.76       14.56      1.96 o 
   7  -5   3        6.35        7.12      1.35 o 
   8  -5   3       56.16       48.96      2.57 o 
   9  -5   3        0.78        4.09      1.05 o 
  10  -5   3       77.99       81.53      3.28 o 
  11  -5   3        6.28        3.60      1.12 o 
 -10  -4   3       29.44       25.69      2.48 o 
  -9  -4   3       18.35       16.55      1.86 o 
  -8  -4   3      176.20      165.96      5.84 o 
  -7  -4   3       54.69       41.42      2.98 o 
  -6  -4   3       47.67       33.81      3.38 o 
  -5  -4   3      170.13      206.48      9.11 o 
  -4  -4   3      331.53      387.08     11.95 o 
  -3  -4   3       83.81      131.05      3.81 o 
  -2  -4   3      571.75      508.59     21.91 o 
  -1  -4   3      167.48      135.38      9.27 o 
   0  -4   3     1009.70      989.62     16.41 o 
   1  -4   3       20.24       60.07      3.23 o 
   2  -4   3      149.89      152.20      5.76 o 
   3  -4   3      457.92      357.12     10.84 o 
   4  -4   3        8.92       19.35      6.12 o 
   5  -4   3       14.30       10.80      1.42 o 
   6  -4   3       23.02       26.41      2.88 o 
   7  -4   3       49.73       41.41      2.90 o 
   8  -4   3      317.25      345.78      8.16 o 
   9  -4   3        5.97        2.67      1.05 o 
  10  -4   3       28.18       32.44      2.36 o 
  11  -4   3        5.12        4.33      0.99 o 
 -11  -3   3        1.54        3.80      0.72 o 
 -10  -3   3        0.30        6.13      1.66 o 
  -9  -3   3       88.77       92.93      4.09 o 
  -8  -3   3      183.92      192.70      6.58 o 
  -7  -3   3      144.63      174.44      5.83 o 
  -6  -3   3        2.36        7.79      2.48 o 
  -5  -3   3      589.84      570.37     15.37 o 
  -4  -3   3      142.18      190.03      7.59 o 
  -3  -3   3        7.55       42.90      1.91 o 
  -2  -3   3     1243.62     1129.36     12.91 o 
  -1  -3   3      207.77      120.49      2.94 o 
   0  -3   3      644.07      547.31     10.28 o 
   1  -3   3      154.98      166.37      3.73 o 
   2  -3   3      268.72      304.16      4.68 o 
   3  -3   3      176.75      159.80      5.96 o 
   4  -3   3      360.45      341.31      9.81 o 
   5  -3   3       32.16       47.57      3.89 o 
   6  -3   3       63.51       58.89      4.70 o 
   7  -3   3      272.33      252.03      9.62 o 
   8  -3   3      152.93      125.23      9.00 o 
   9  -3   3      118.48      115.35      7.00 o 
  10  -3   3        9.46       12.17      1.82 o 
  11  -3   3       35.84       32.43      2.06 o 
 -11  -2   3        5.99        6.92      0.92 o 
 -10  -2   3        0.08        0.03      1.36 o 
  -9  -2   3       12.15        9.70      1.76 o 
  -8  -2   3      271.58      332.49      8.39 o 
  -7  -2   3      278.11      291.40      6.30 o 
  -6  -2   3      307.34      292.16     10.75 o 
  -5  -2   3       70.29       72.30      4.83 o 
  -4  -2   3       34.34       35.67      3.11 o 
  -3  -2   3      455.19      502.02      5.58 o 
  -2  -2   3     1126.41     1107.99     12.58 o 
  -1  -2   3      718.23      705.36      8.64 o 
   0  -2   3       81.52       96.74      3.38 o 
   1  -2   3     2042.65     2038.90     62.75 o 
   2  -2   3       41.50       47.76      2.58 o 
   3  -2   3     2084.93     2151.49     60.97 o 
   4  -2   3        4.26       12.51      1.48 o 
   5  -2   3      441.99      353.43      7.15 o 
   6  -2   3        6.02        6.78      1.29 o 
   7  -2   3       19.66       27.39      3.47 o 
   8  -2   3        5.93        8.83      3.85 o 
   9  -2   3       14.27       10.57      2.74 o 
  10  -2   3       44.23       42.96      2.91 o 
  11  -2   3       48.75       55.37      3.55 o 
  12  -2   3        5.25        7.02      0.89 o 
 -11  -1   3       11.16       21.74      1.46 o 
 -10  -1   3       70.58       92.86      5.06 o 
  -9  -1   3       30.46       54.00      3.30 o 
  -8  -1   3       59.29       77.64      4.04 o 
  -7  -1   3      204.04      208.97      4.53 o 
  -6  -1   3      139.66      140.43      7.06 o 
  -5  -1   3      430.75      436.26     12.01 o 
  -4  -1   3      231.02      181.85      6.51 o 
  -3  -1   3       14.68        8.08      1.37 o 
  -2  -1   3        6.86       18.87      1.67 o 
  -1  -1   3     1125.44     1415.44     11.84 o 
   1  -1   3      468.09      592.01     10.44 o 
   2  -1   3      688.44      447.67      8.82 o 
   3  -1   3      152.96      154.07      5.98 o 
   4  -1   3       13.04       47.99      2.17 o 
   5  -1   3     1065.92     1382.06     16.92 o 
   6  -1   3      622.00      558.47     14.36 o 
   7  -1   3        4.51       11.39      2.56 o 
   8  -1   3      109.02      124.87      5.02 o 
   9  -1   3       21.73       17.34      3.17 o 
  10  -1   3       13.18       20.11      3.11 o 
  11  -1   3       94.18      108.79      3.85 o 
  12  -1   3        8.94        8.60      2.57 o 
 -11   0   3        0.84        2.04      0.82 o 
 -10   0   3        0.36        1.85      1.16 o 
  -9   0   3       16.60       23.74      3.30 o 
  -8   0   3      662.42      772.02     13.47 o 
  -7   0   3      111.08      123.73      5.02 o 
  -6   0   3       45.82       56.56      3.20 o 
  -5   0   3      248.92      180.26      7.08 o 
  -4   0   3       35.61       44.96      3.11 o 
  -3   0   3      701.61      696.12     12.68 o 
  -2   0   3      447.70      330.34      5.22 o 
  -1   0   3     1193.71     1500.66     19.11 o 
   0   0   3      397.28      406.14      8.08 o 
   1   0   3      183.19      167.91      2.85 o 
   2   0   3     8934.95     7956.41     70.79 o 
   3   0   3      679.95      680.96     45.65 o 
   4   0   3       24.20       10.63      1.05 o 
   5   0   3      232.85      253.99      8.41 o 
   6   0   3      178.27      170.69      7.50 o 
   7   0   3      413.20      485.36     14.35 o 
   8   0   3       58.20       63.86      3.61 o 
   9   0   3        4.41        2.14      2.01 o 
  10   0   3       14.45       18.98      3.05 o 
  11   0   3        0.13        0.51      1.76 o 
  12   0   3       45.37       53.07      3.14 o 
 -11   1   3       65.61       66.40      7.06 o 
 -10   1   3        1.76        3.00      1.18 o 
  -9   1   3        0.03        3.60      1.04 o 
  -8   1   3      197.56      206.21      6.56 o 
  -7   1   3        8.72        5.18      1.04 o 
  -6   1   3     1105.20     1069.06     22.58 o 
  -5   1   3     1425.67     1534.53     18.90 o 
  -4   1   3        9.65        5.48      0.94 o 
  -3   1   3       70.91       71.36      2.31 o 
  -2   1   3       11.60       10.81      1.06 o 
  -1   1   3     1804.27     1689.12     11.43 o 
   0   1   3     5685.49     5455.51     48.40 o 
   1   1   3     1571.44     1565.68     15.13 o 
   2   1   3      651.87      479.94      4.96 o 
   3   1   3       35.94       53.45      1.72 o 
   4   1   3       14.38        8.56      3.37 o 
   5   1   3      542.64      459.15     18.68 o 
   6   1   3     2589.51     2869.37     45.36 o 
   7   1   3       12.60       19.59      3.13 o 
   8   1   3       49.24       56.14      3.58 o 
   9   1   3        0.92        4.82      2.29 o 
  10   1   3       17.87       21.07      3.11 o 
  11   1   3       15.57       27.52      5.20 o 
  12   1   3        5.79        5.70      1.34 o 
 -11   2   3       20.00       16.55      1.57 o 
 -10   2   3        0.84        8.25      1.06 o 
  -9   2   3      136.88      168.51      4.33 o 
  -8   2   3      265.06      266.03      5.74 o 
  -7   2   3      710.01      707.52      9.08 o 
  -6   2   3      291.58      253.71      9.50 o 
  -5   2   3      545.16      479.94     12.60 o 
  -4   2   3      242.24      184.20      4.25 o 
  -3   2   3      181.86      180.17      3.66 o 
  -2   2   3      971.39     1077.96      8.62 o 
  -1   2   3      359.67      496.81      8.51 o 
   0   2   3     1918.84     1543.51     21.77 o 
   1   2   3     9814.86     8949.11    110.67 o 
   2   2   3     1336.51     1432.49     11.90 o 
   3   2   3        2.03        4.37      0.52 o 
   4   2   3     2734.21     2901.96     29.11 o 
   5   2   3       81.29       72.30      4.52 o 
   6   2   3        2.89        4.31      1.95 o 
   7   2   3        2.14        8.70      2.43 o 
   8   2   3      661.75      782.93     13.91 o 
   9   2   3       83.90       83.41      5.84 o 
  10   2   3       13.54       18.53      3.02 o 
  11   2   3        0.12       -0.22      1.51 o 
  12   2   3        0.20        3.42      1.13 o 
 -10   3   3       23.34       19.54      1.61 o 
  -9   3   3        4.45        2.17      1.81 o 
  -8   3   3        0.41        7.48      1.34 o 
  -7   3   3      290.88      310.81      6.26 o 
  -6   3   3       22.88       41.53      2.76 o 
  -5   3   3        3.80        6.35      1.21 o 
  -4   3   3     2057.01     1865.61     21.60 o 
  -3   3   3      846.58      925.38     11.02 o 
  -2   3   3        7.74        9.87      0.90 o 
  -1   3   3      426.96      386.84      6.58 o 
   0   3   3      740.88      798.15     11.29 o 
   1   3   3     1441.35     1569.99     15.86 o 
   2   3   3      153.72      111.05      2.25 o 
   3   3   3     1284.25     1184.54     13.85 o 
   4   3   3      599.28      785.88     17.41 o 
   5   3   3      120.85      140.38      4.08 o 
   6   3   3       28.42       56.18      4.61 o 
   7   3   3      264.32      279.08     11.30 o 
   8   3   3        0.67        5.13      1.49 o 
   9   3   3       42.09       53.94      4.68 o 
  10   3   3       60.20       78.10      5.23 o 
  11   3   3        1.47       -0.10      1.33 o 
  12   3   3       18.18       23.67      1.78 o 
 -10   4   3        8.69        8.35      1.70 o 
  -9   4   3       59.95       62.08      3.15 o 
  -8   4   3       66.79       55.59      3.34 o 
  -7   4   3      461.62      390.06      8.80 o 
  -6   4   3       72.15       88.50      3.25 o 
  -5   4   3      651.26      724.58     17.45 o 
  -4   4   3      122.28       95.34      5.31 o 
  -3   4   3      221.48      213.72      4.58 o 
  -2   4   3     1621.65     1626.88     18.05 o 
  -1   4   3       21.84       29.56      2.45 o 
   0   4   3      384.65      486.51      5.32 o 
   1   4   3      929.40      912.07     10.67 o 
   2   4   3       41.77       58.63      3.20 o 
   3   4   3       42.31       26.70      1.67 o 
   4   4   3       68.04       57.47      2.65 o 
   5   4   3       38.11       41.13      3.55 o 
   6   4   3      702.95      759.17     19.05 o 
   7   4   3      132.09      125.47      5.15 o 
   8   4   3        8.68        5.72      3.43 o 
   9   4   3       49.93       47.65      4.40 o 
  10   4   3        1.43        3.73      1.83 o 
  11   4   3        3.84        3.15      1.44 o 
 -10   5   3        0.29        0.27      1.15 o 
  -9   5   3       15.74        8.24      2.00 o 
  -8   5   3       72.65       66.67      3.39 o 
  -7   5   3        0.08        2.04      1.05 o 
  -6   5   3        5.87       10.74      2.98 o 
  -5   5   3     1861.31     1772.42     32.75 o 
  -4   5   3      276.22      280.52      9.90 o 
  -3   5   3      145.78      151.90      4.21 o 
  -2   5   3      547.92      601.37      9.38 o 
  -1   5   3      130.33      216.58      5.01 o 
   0   5   3     2530.22     2605.32     38.63 o 
   1   5   3      220.00      339.68      7.11 o 
   2   5   3      355.59      410.10      7.00 o 
   3   5   3      341.67      332.40     11.70 o 
   4   5   3      553.02      530.18     10.65 o 
   5   5   3       76.46       85.63      3.64 o 
   6   5   3       99.55      105.41      6.51 o 
   7   5   3      420.38      402.77      8.92 o 
   8   5   3      106.72      113.61      4.58 o 
   9   5   3        0.88        1.83      2.70 o 
  10   5   3        5.84        5.63      1.66 o 
  11   5   3        2.67        2.47      1.08 o 
 -10   6   3        0.83        4.53      1.23 o 
  -9   6   3        1.09        0.98      1.43 o 
  -8   6   3       13.68       21.58      1.95 o 
  -7   6   3       10.97       16.15      1.63 o 
  -6   6   3      223.11      214.91      5.12 o 
  -5   6   3        2.53        2.53      0.90 o 
  -4   6   3        1.56        2.83      1.60 o 
  -3   6   3      289.48      270.59      9.80 o 
  -2   6   3       27.51       19.95      1.76 o 
  -1   6   3     1568.60     1538.94     26.53 o 
   0   6   3      491.33      398.36     10.87 o 
   1   6   3      326.92      319.30      9.77 o 
   2   6   3      125.77      128.12      6.11 o 
   3   6   3       30.59       16.65      2.20 o 
   4   6   3       99.40      101.26      3.96 o 
   5   6   3      811.66      814.52     39.53 o 
   6   6   3        2.94        9.70      1.96 o 
   7   6   3      268.17      242.71      6.76 o 
   8   6   3        2.83        7.03      1.65 o 
   9   6   3      111.98      109.15      4.69 o 
  10   6   3       90.01      103.68      4.65 o 
  -9   7   3       32.23       58.79      3.38 o 
  -8   7   3        1.49        0.19      1.06 o 
  -7   7   3      581.15      612.70     10.76 o 
  -6   7   3      172.58      159.77     11.62 o 
  -5   7   3       39.80       56.31      2.66 o 
  -4   7   3       25.10       34.51      2.22 o 
  -3   7   3      251.86      220.48      3.53 o 
  -2   7   3      648.06      705.87     16.21 o 
  -1   7   3       18.82       17.73      2.56 o 
   0   7   3       92.87       82.43      5.20 o 
   1   7   3      999.83      984.20     21.07 o 
   2   7   3       44.29       48.06      4.17 o 
   3   7   3      417.16      443.22     13.16 o 
   4   7   3       28.67       30.65      2.65 o 
   5   7   3        1.40        0.97      2.34 o 
   6   7   3      593.28      532.74     15.79 o 
   7   7   3        1.15        1.47      1.39 o 
   8   7   3       65.92       51.91      2.92 o 
   9   7   3      108.39       99.55      6.17 o 
  10   7   3        0.90        4.16      1.14 o 
  -8   8   3       45.65       55.93      2.33 o 
  -7   8   3        6.25        6.98      1.38 o 
  -6   8   3       59.04       65.31      6.42 o 
  -5   8   3      455.56      512.25     10.01 o 
  -4   8   3      380.78      320.49      7.07 o 
  -3   8   3        1.51        4.66      1.18 o 
  -2   8   3       21.46       21.48      1.63 o 
  -1   8   3       24.78       48.77      2.19 o 
   0   8   3       12.49       12.50      1.46 o 
   1   8   3      140.66      136.27      3.54 o 
   2   8   3      338.74      312.52      7.74 o 
   3   8   3      377.42      351.71     11.25 o 
   4   8   3        3.95       13.86      3.04 o 
   5   8   3       36.73       40.78      4.52 o 
   6   8   3       41.73       35.30      2.67 o 
   7   8   3        2.30        2.63      1.34 o 
   8   8   3       91.12       86.90      4.11 o 
   9   8   3        8.19       10.25      2.85 o 
  -7   9   3        3.24        2.61      0.87 o 
  -6   9   3       18.44       27.70      1.95 o 
  -5   9   3        2.95        5.22      1.66 o 
  -4   9   3        0.83       -0.13      1.21 o 
  -3   9   3      620.17      696.17      9.82 o 
  -2   9   3       28.59       18.85      1.81 o 
  -1   9   3        8.89       12.00      1.56 o 
   0   9   3        2.05        1.28      1.62 o 
   1   9   3        9.81        5.77      2.37 o 
   2   9   3        6.20        3.81      1.61 o 
   3   9   3       25.71       16.61      2.13 o 
   4   9   3       32.29       32.41      3.96 o 
   5   9   3        4.68        7.58      2.35 o 
   6   9   3        7.59        4.46      1.35 o 
   7   9   3       16.29       13.01      2.99 o 
   8   9   3       26.81       21.99      2.08 o 
  -6  10   3      130.97      157.38      5.52 o 
  -5  10   3        8.81        8.24      1.86 o 
  -4  10   3       23.53       25.92      2.00 o 
  -3  10   3      179.32      175.52      5.16 o 
  -2  10   3      445.74      539.19      9.85 o 
  -1  10   3       82.31       80.81      5.38 o 
   0  10   3       69.99       84.51      3.75 o 
   1  10   3        8.15        7.04      1.60 o 
   2  10   3       14.96        8.10      1.62 o 
   3  10   3        0.31       -0.38      3.07 o 
   4  10   3        8.89       10.02      2.50 o 
   5  10   3       10.11        8.86      2.18 o 
   6  10   3        8.47        7.60      1.92 o 
   7  10   3        3.08        3.33      1.33 o 
  -5  11   3        0.47        0.21      0.89 o 
  -4  11   3      139.46      161.31      6.29 o 
  -3  11   3       32.95       41.72      2.11 o 
  -2  11   3       10.46       13.48      2.17 o 
  -1  11   3        2.08        4.28      1.73 o 
   0  11   3        0.66        2.41      1.08 o 
   1  11   3      111.70      115.23      4.02 o 
   2  11   3      105.09      101.72      4.48 o 
   3  11   3       48.01       41.51      3.09 o 
   4  11   3        0.10        1.05      1.28 o 
   5  11   3        4.06        2.37      1.31 o 
   6  11   3        3.94        1.74      0.96 o 
  -2  12   3       18.71       20.39      1.89 o 
  -1  12   3       43.12       52.26      3.09 o 
   0  12   3      125.84      157.41      5.50 o 
   1  12   3        9.37        4.36      0.85 o 
   2  12   3        1.04        0.47      0.75 o 
   3  12   3      104.22       83.01      3.38 o 
  -4 -11   4       10.52        8.07      1.17 o 
  -3 -11   4        6.90        7.76      1.39 o 
  -2 -11   4       22.56       23.28      2.35 o 
  -1 -11   4        1.52        2.09      1.11 o 
   0 -11   4       14.74       13.25      1.11 o 
   1 -11   4       37.27       35.76      1.66 o 
   2 -11   4        0.98        0.88      0.68 o 
   3 -11   4       13.79       19.24      1.49 o 
   4 -11   4        3.81        6.15      0.91 o 
  -5 -10   4       31.26       37.72      2.72 o 
  -4 -10   4      100.79       91.43      4.24 o 
  -3 -10   4        2.77        6.57      2.56 o 
  -2 -10   4       49.19       49.69      2.73 o 
  -1 -10   4        5.87        4.94      1.06 o 
   0 -10   4        0.88        0.62      0.88 o 
   1 -10   4        0.40        0.72      1.04 o 
   2 -10   4       20.29       15.60      1.79 o 
   3 -10   4       94.69      117.48      5.60 o 
   4 -10   4       61.07       56.99      3.46 o 
   5 -10   4        0.93        0.25      0.87 o 
   6 -10   4        0.34        1.48      1.18 o 
  -7  -9   4      130.12      120.70      4.00 o 
  -6  -9   4      112.21      123.37      5.12 o 
  -5  -9   4       17.85       18.89      3.88 o 
  -4  -9   4       13.81       16.42      1.79 o 
  -3  -9   4      181.32      193.24      5.76 o 
  -2  -9   4      219.25      216.91      6.36 o 
  -1  -9   4       63.91       63.75      3.55 o 
   0  -9   4      157.85      164.86      5.70 o 
   1  -9   4       70.95       60.14      3.53 o 
   2  -9   4      205.56      200.38      8.74 o 
   3  -9   4      116.49      107.57      6.07 o 
   4  -9   4       39.27       40.04      2.51 o 
   5  -9   4        9.67        6.03      1.84 o 
   6  -9   4       15.45       25.83      2.88 o 
   7  -9   4        1.34        4.10      1.48 o 
   8  -9   4        6.42        5.92      1.26 o 
  -8  -8   4        4.61        5.51      1.11 o 
  -7  -8   4        4.41        2.77      0.87 o 
  -6  -8   4        5.67        5.65      1.20 o 
  -5  -8   4        1.45        2.04      1.10 o 
  -4  -8   4      616.67      629.65     11.41 o 
  -3  -8   4      154.16      148.03      5.31 o 
  -2  -8   4       12.24       17.12      4.49 o 
  -1  -8   4       40.13       46.07      3.16 o 
   0  -8   4       20.10       19.53      3.25 o 
   1  -8   4      510.89      507.73     14.91 o 
   2  -8   4      696.01      822.96     19.57 o 
   3  -8   4       58.18       66.60      3.42 o 
   4  -8   4       90.99      100.52      4.14 o 
   5  -8   4       28.86       41.13      4.05 o 
   6  -8   4       51.02       48.33      4.29 o 
   7  -8   4      152.66      137.33      6.46 o 
   8  -8   4        1.56        0.43      1.31 o 
   9  -8   4        0.90       -0.39      0.88 o 
  -8  -7   4       36.45       36.51      2.30 o 
  -7  -7   4      146.27      148.96     13.19 o 
  -6  -7   4       15.57       22.57      2.89 o 
  -5  -7   4        5.71        1.79      1.82 o 
  -4  -7   4        7.92       22.02      2.26 o 
  -3  -7   4       52.14       52.59      4.56 o 
  -2  -7   4      590.78      609.26      9.39 o 
  -1  -7   4       93.28       69.72      2.53 o 
   0  -7   4       31.93       43.52      2.34 o 
   1  -7   4      159.02      135.49      4.03 o 
   2  -7   4        0.05        2.86      1.57 o 
   3  -7   4      817.71      830.05     15.22 o 
   4  -7   4        2.26       -1.61      6.25 o 
   5  -7   4      480.72      521.41     14.50 o 
   6  -7   4      227.78      258.11      9.89 o 
   7  -7   4       10.45       12.66      2.66 o 
   8  -7   4      110.38      148.22      6.52 o 
   9  -7   4       48.87       37.39      2.66 o 
  -9  -6   4       14.88        9.82      2.84 o 
  -8  -6   4        3.41        4.43      1.15 o 
  -7  -6   4        3.56        3.19      1.25 o 
  -6  -6   4        1.95        3.30      1.51 o 
  -5  -6   4      687.64      793.52     18.86 o 
  -4  -6   4      232.42      220.65      5.30 o 
  -3  -6   4        8.03        7.59      1.42 o 
  -2  -6   4      217.78      253.05      6.53 o 
  -1  -6   4        2.26        6.09      1.34 o 
   0  -6   4     3186.58     3073.00     35.68 o 
   1  -6   4       15.74       24.94      2.66 o 
   2  -6   4      292.32      258.29      9.06 o 
   3  -6   4      741.39      648.09     16.46 o 
   4  -6   4        7.73       11.19      1.96 o 
   5  -6   4      926.69      891.84     19.81 o 
   6  -6   4       18.45       24.25      3.34 o 
   7  -6   4      103.80      101.66      4.21 o 
   8  -6   4       48.06       55.48      3.05 o 
   9  -6   4       74.72       58.51      2.77 o 
  10  -6   4      207.41      225.29      4.29 o 
 -10  -5   4        5.80       12.81      1.34 o 
  -9  -5   4        0.90        2.55      0.99 o 
  -8  -5   4       19.23       17.52      1.93 o 
  -7  -5   4       18.54       18.34      2.45 o 
  -6  -5   4        3.97        5.58      2.11 o 
  -5  -5   4      128.69      152.77      5.56 o 
  -4  -5   4       47.25       53.54      4.74 o 
  -3  -5   4      687.77      664.88     16.87 o 
  -2  -5   4      127.75      159.64      4.71 o 
  -1  -5   4        4.67       12.47      2.29 o 
   0  -5   4     1328.35     1301.20     21.76 o 
   1  -5   4      246.18      239.72      7.67 o 
   2  -5   4      988.15      931.94     18.84 o 
   3  -5   4       52.48       57.49      4.28 o 
   4  -5   4       27.00       14.40      2.48 o 
   5  -5   4      507.02      452.98     14.45 o 
   6  -5   4       10.56       14.05      2.74 o 
   7  -5   4      403.56      405.84      7.32 o 
   8  -5   4      257.67      235.77      5.43 o 
   9  -5   4       25.49       21.72      1.72 o 
  10  -5   4       57.13       66.10      2.58 o 
  11  -5   4        2.90        8.96      1.33 o 
 -10  -4   4        0.82        3.50      1.16 o 
  -9  -4   4       87.87      113.09      4.04 o 
  -8  -4   4        2.40        9.21      2.30 o 
  -7  -4   4        1.02        0.40      1.54 o 
  -6  -4   4      176.34      176.03      5.84 o 
  -5  -4   4      224.23      263.89      7.07 o 
  -4  -4   4      107.95      138.95      7.07 o 
  -3  -4   4        0.89        4.27      1.71 o 
  -2  -4   4     1983.73     1905.29     31.51 o 
  -1  -4   4      332.77      227.35      4.78 o 
   0  -4   4      439.19      470.75     10.16 o 
   1  -4   4        2.16        2.79      1.00 o 
   2  -4   4      121.07       92.31      4.58 o 
   3  -4   4      248.23      228.27      8.07 o 
   4  -4   4      282.63      257.67      9.20 o 
   5  -4   4      145.01      123.89      6.83 o 
   6  -4   4       36.94       25.80      3.44 o 
   7  -4   4      295.94      324.68     11.57 o 
   8  -4   4       34.57       37.20      2.85 o 
   9  -4   4      109.34      118.15      3.66 o 
  10  -4   4        5.19        2.30      1.17 o 
  11  -4   4        4.82        6.65      1.65 o 
 -10  -3   4       19.68       31.01      2.61 o 
  -9  -3   4       32.69       31.66      2.46 o 
  -8  -3   4       69.03       61.30      3.51 o 
  -7  -3   4      236.96      253.34      7.09 o 
  -6  -3   4      119.30      114.73      4.11 o 
  -5  -3   4       55.51       66.16      5.01 o 
  -4  -3   4      206.78      241.92      8.85 o 
  -3  -3   4     1168.05     1034.17     20.09 o 
  -2  -3   4      240.80      260.99      5.19 o 
  -1  -3   4      102.36       82.30      2.29 o 
   0  -3   4     3497.04     3052.68     42.44 o 
   1  -3   4      912.65      775.19     14.44 o 
   2  -3   4       10.15       26.50      2.26 o 
   3  -3   4       39.69       43.41      3.19 o 
   4  -3   4      102.38      112.33      5.62 o 
   5  -3   4      226.58      146.58      6.93 o 
   6  -3   4      159.94      171.47      7.97 o 
   7  -3   4       17.68       13.42      2.65 o 
   8  -3   4      118.99      113.20      8.36 o 
   9  -3   4       61.30       58.17      5.09 o 
  10  -3   4       31.19       38.42      2.68 o 
  11  -3   4       53.01       56.10      2.70 o 
 -11  -2   4        8.04        2.89      1.03 o 
 -10  -2   4       28.84       29.33      2.66 o 
  -9  -2   4        0.25        4.00      1.31 o 
  -8  -2   4       16.60       16.78      2.13 o 
  -7  -2   4      104.93       94.96      4.32 o 
  -6  -2   4       42.84       45.17      3.06 o 
  -5  -2   4       86.80       71.62      4.94 o 
  -4  -2   4       32.17       33.19      3.18 o 
  -3  -2   4     2239.20     2300.41     24.20 o 
  -2  -2   4     1379.62     1182.48     11.26 o 
  -1  -2   4       41.89       63.81      2.01 o 
   0  -2   4      753.08      837.67     14.64 o 
   1  -2   4       16.56       26.50      2.08 o 
   2  -2   4     1075.40     1274.71     20.75 o 
   3  -2   4      370.62      277.39      7.61 o 
   4  -2   4      131.45      188.32      4.71 o 
   5  -2   4      286.68      278.75      6.38 o 
   6  -2   4        1.50        5.17      1.18 o 
   7  -2   4       20.52       25.57      3.30 o 
   8  -2   4      497.40      558.40     15.62 o 
   9  -2   4       45.53       55.88      4.97 o 
  10  -2   4        9.64       10.38      2.59 o 
  11  -2   4        4.06        5.28      1.23 o 
  12  -2   4       10.07       13.67      1.13 o 
 -11  -1   4       21.43       21.74      1.95 o 
 -10  -1   4       48.71       51.93      2.64 o 
  -9  -1   4       99.84       99.77      4.26 o 
  -8  -1   4      197.41      213.13      6.50 o 
  -7  -1   4        5.55        8.51      1.38 o 
  -6  -1   4      492.29      495.28     20.33 o 
  -5  -1   4      297.66      356.47      8.80 o 
  -4  -1   4      665.10      743.69     11.16 o 
  -3  -1   4      256.71      157.08      4.01 o 
  -2  -1   4      700.43      508.90      9.13 o 
  -1  -1   4    10309.56    11086.55     79.79 o 
   0  -1   4     5842.76     6148.41     79.42 o 
   1  -1   4     6290.50     6716.03     86.37 o 
   2  -1   4      893.97      742.27     13.39 o 
   3  -1   4      569.75      491.31      7.33 o 
   4  -1   4      584.66      589.47      8.85 o 
   5  -1   4       52.60       56.77      4.42 o 
   6  -1   4      290.73      284.34      6.67 o 
   7  -1   4      208.17      212.42      9.04 o 
   8  -1   4       85.53       90.82      4.37 o 
   9  -1   4       22.45        9.70      2.69 o 
  10  -1   4       10.68       18.36      3.06 o 
  11  -1   4        2.01        1.58      1.84 o 
  12  -1   4        5.86       11.14      1.09 o 
 -11   0   4       48.67       60.24      3.06 o 
 -10   0   4        3.01        2.19      1.08 o 
  -9   0   4       84.41       98.80      5.68 o 
  -8   0   4        2.71        6.35      1.65 o 
  -7   0   4       19.33       29.67      2.76 o 
  -6   0   4     1511.12     1535.81     23.46 o 
  -5   0   4      183.69      223.56      5.79 o 
  -4   0   4      352.30      326.44      6.55 o 
  -3   0   4      359.10      247.56      5.70 o 
  -2   0   4      586.78      445.06      6.39 o 
  -1   0   4        7.17        3.88      0.54 o 
   2   0   4      863.87      741.76      8.98 o 
   3   0   4     1125.04     1229.36     24.45 o 
   4   0   4        6.19       17.96      3.45 o 
   5   0   4     1610.18     1899.73     21.36 o 
   6   0   4      226.98      214.49      7.19 o 
   7   0   4      161.82      185.94      8.57 o 
   8   0   4       61.19       52.20      3.38 o 
   9   0   4       12.39       20.97      3.35 o 
  10   0   4       52.12       68.41      5.13 o 
  11   0   4        0.85        3.05      1.09 o 
  12   0   4       15.42       19.35      1.34 o 
 -11   1   4        0.03        1.17      0.90 o 
 -10   1   4      105.44       96.85      7.55 o 
  -9   1   4      207.67      244.22      7.46 o 
  -8   1   4      219.86      209.21      5.37 o 
  -7   1   4       44.79       52.69      2.64 o 
  -6   1   4       50.28       91.78      5.87 o 
  -5   1   4      284.68      313.34     10.17 o 
  -4   1   4      170.90      165.54      4.24 o 
  -3   1   4      382.10      433.07      6.67 o 
  -2   1   4     1773.76     1494.69     12.83 o 
  -1   1   4      791.04      770.42      9.52 o 
   0   1   4      616.94      785.70     31.88 o 
   1   1   4       12.08       30.64      1.73 o 
   2   1   4      478.73      354.04      5.20 o 
   3   1   4      289.20      300.71      5.45 o 
   4   1   4      799.22      638.91      8.71 o 
   5   1   4     1455.89     1674.63     21.14 o 
   6   1   4      991.63      998.23     21.15 o 
   7   1   4       29.31       41.14      4.27 o 
   8   1   4        1.27       15.87      5.38 o 
   9   1   4      209.08      208.92      9.03 o 
  10   1   4       11.01       17.16      3.00 o 
  11   1   4       95.41      134.92      6.78 o 
  12   1   4        5.27        8.00      1.54 o 
 -10   2   4       14.72       19.26      1.57 o 
  -9   2   4       88.23       95.23      6.37 o 
  -8   2   4      119.30      126.22      4.86 o 
  -7   2   4      842.94      906.06     14.10 o 
  -6   2   4       90.79       69.22      3.57 o 
  -5   2   4       22.53       15.18      1.70 o 
  -4   2   4      100.52      113.03      3.79 o 
  -3   2   4       11.68       11.64      1.40 o 
  -2   2   4     1894.31     1949.25     23.68 o 
  -1   2   4       24.32       79.65      8.06 o 
   0   2   4      119.01       98.04      3.96 o 
   1   2   4     1128.96      969.19      8.64 o 
   2   2   4      106.40      145.11      2.47 o 
   3   2   4      852.33      817.50      8.01 o 
   4   2   4      758.20      596.72      6.60 o 
   5   2   4      200.79      207.50      7.68 o 
   6   2   4        3.04        6.21      1.94 o 
   7   2   4       60.74       75.76      5.67 o 
   8   2   4      375.97      420.04      7.56 o 
   9   2   4       12.36       17.31      3.12 o 
  10   2   4      165.67      230.25      9.26 o 
  11   2   4      107.10      132.55      6.06 o 
  12   2   4        8.87        6.03      1.24 o 
 -10   3   4       48.38       49.89      2.32 o 
  -9   3   4       24.37       30.18      3.09 o 
  -8   3   4       97.89       99.58      4.29 o 
  -7   3   4      154.97      141.27      5.16 o 
  -6   3   4      164.26      166.67      4.38 o 
  -5   3   4      412.31      446.07     12.86 o 
  -4   3   4        4.83        9.82      1.87 o 
  -3   3   4      400.12      592.72     13.33 o 
  -2   3   4       67.57       98.38      2.73 o 
  -1   3   4       74.83       84.96      2.52 o 
   0   3   4       26.12       11.10      0.99 o 
   1   3   4       85.45       52.39      1.56 o 
   2   3   4      694.07      791.65      7.75 o 
   3   3   4      845.28      782.35     16.38 o 
   4   3   4       94.27       98.89      3.24 o 
   5   3   4     2008.54     1931.06     22.16 o 
   6   3   4      155.33      156.15      7.55 o 
   7   3   4        2.22        4.53      1.84 o 
   8   3   4      152.08      136.80      5.00 o 
   9   3   4      205.50      205.37      8.01 o 
  10   3   4       17.56       18.63      2.88 o 
  11   3   4       16.30       20.10      2.43 o 
  12   3   4       64.11       85.78      3.12 o 
 -10   4   4        7.64        8.33      1.06 o 
  -9   4   4      198.83      218.85      8.63 o 
  -8   4   4       37.37       24.90      2.51 o 
  -7   4   4      191.62      176.17      5.87 o 
  -6   4   4       24.12       19.24      1.76 o 
  -5   4   4       59.06       63.95      4.84 o 
  -4   4   4        1.77        3.77      1.47 o 
  -3   4   4      434.82      480.16     12.41 o 
  -2   4   4      287.45      268.47      5.36 o 
  -1   4   4      723.14      846.12     11.17 o 
   0   4   4     2764.14     2798.24     51.08 o 
   1   4   4      488.52      414.61      5.89 o 
   2   4   4      122.01      160.50      3.71 o 
   3   4   4       86.98       87.19      2.99 o 
   4   4   4      167.45      108.50      3.71 o 
   5   4   4       88.39       77.73      4.13 o 
   6   4   4      741.58      765.71     18.75 o 
   7   4   4      133.96      146.16      4.83 o 
   8   4   4       70.35       86.31      4.04 o 
   9   4   4       11.69       15.79      2.51 o 
  10   4   4        0.40        0.02      1.59 o 
  11   4   4        6.64        2.03      1.27 o 
 -10   5   4       42.69       36.72      2.50 o 
  -9   5   4       33.32       40.40      2.33 o 
  -8   5   4       26.90       28.94      2.39 o 
  -7   5   4       72.84       66.74      2.83 o 
  -6   5   4     1477.64     1445.19     16.03 o 
  -5   5   4      507.22      488.11      6.85 o 
  -4   5   4        0.11        2.13      1.45 o 
  -3   5   4       42.05       27.39      3.00 o 
  -2   5   4        1.90       12.92      1.36 o 
  -1   5   4      404.04      488.33      8.38 o 
   0   5   4      671.62      601.53     13.24 o 
   1   5   4       30.08       30.60      2.73 o 
   2   5   4      274.99      271.96      8.51 o 
   3   5   4       16.79       19.31      1.56 o 
   4   5   4      325.43      333.57      7.11 o 
   5   5   4        5.33        6.98      1.26 o 
   6   5   4       50.00       40.95      7.34 o 
   7   5   4       61.52       62.35      3.51 o 
   8   5   4        0.11        0.51      1.30 o 
   9   5   4      163.64      195.58      5.60 o 
  10   5   4       30.29       36.27      3.15 o 
  11   5   4       18.90       30.42      2.16 o 
  -9   6   4        0.12        1.06      1.35 o 
  -8   6   4       56.92       43.52      2.05 o 
  -7   6   4        0.32        0.52      0.91 o 
  -6   6   4        7.58        4.48      1.25 o 
  -5   6   4      558.99      535.59      8.51 o 
  -4   6   4      726.05      722.98      8.73 o 
  -3   6   4      108.68      114.40      6.45 o 
  -2   6   4      445.14      374.43      7.71 o 
  -1   6   4       18.98       18.24      2.35 o 
   0   6   4      701.18      848.08     17.76 o 
   1   6   4      143.98      168.16      7.01 o 
   2   6   4       48.45       68.90      4.60 o 
   3   6   4      133.60      103.03      5.79 o 
   4   6   4      235.84      215.95      8.66 o 
   5   6   4      155.90      176.48      6.36 o 
   6   6   4      476.36      476.82     21.86 o 
   7   6   4       10.69        5.62      1.61 o 
   8   6   4        5.90        3.68      1.38 o 
   9   6   4       14.83       11.74      2.06 o 
  10   6   4        6.13        9.48      1.73 o 
  -9   7   4        9.54        6.78      1.38 o 
  -8   7   4        6.43        3.49      1.13 o 
  -7   7   4       29.18       25.41      1.81 o 
  -6   7   4       81.05       67.89      2.95 o 
  -5   7   4       64.65       83.48      3.29 o 
  -4   7   4        4.52        3.33      1.02 o 
  -3   7   4      201.75      218.66      3.61 o 
  -2   7   4      258.64      272.77      9.28 o 
  -1   7   4       76.97       63.53      4.57 o 
   0   7   4       21.46       38.95      3.67 o 
   1   7   4      479.13      481.86     13.55 o 
   2   7   4      780.33      802.52     18.82 o 
   3   7   4      467.58      437.64     13.30 o 
   4   7   4      125.81      106.48      4.57 o 
   5   7   4       51.22       53.52      5.03 o 
   6   7   4      257.02      242.48     10.32 o 
   7   7   4        1.97        2.53      1.38 o 
   8   7   4      199.44      204.81     10.33 o 
   9   7   4        6.43       11.00      1.40 o 
  -8   8   4       88.79       85.46      4.50 o 
  -7   8   4       18.44       10.73      1.43 o 
  -6   8   4      415.42      435.33      8.75 o 
  -5   8   4        2.56        0.60      1.07 o 
  -4   8   4       16.39       22.61      1.59 o 
  -3   8   4       42.85       55.80      2.31 o 
  -2   8   4      907.12      943.34     15.62 o 
  -1   8   4      612.21      787.73     15.45 o 
   0   8   4        0.82        0.54      1.06 o 
   1   8   4        2.96        4.65      1.19 o 
   2   8   4      109.32       85.38      2.93 o 
   3   8   4      169.19      171.28      5.64 o 
   4   8   4       92.81       86.66      4.10 o 
   5   8   4      545.30      507.78     15.34 o 
   6   8   4        1.26        1.23      2.23 o 
   7   8   4       13.08        7.45      2.44 o 
   8   8   4       86.97       75.11      4.59 o 
   9   8   4        0.21        1.04      1.11 o 
  -7   9   4        3.59        4.90      0.93 o 
  -6   9   4      184.46      213.53      5.15 o 
  -5   9   4        0.08        0.77      0.95 o 
  -4   9   4       82.80       92.54      2.65 o 
  -3   9   4       18.42       32.13      2.08 o 
  -2   9   4      240.11      245.50      8.23 o 
  -1   9   4       49.24       66.91      2.95 o 
   0   9   4      227.50      189.33      6.23 o 
   1   9   4        3.33        9.72      2.37 o 
   2   9   4        0.42       -0.99      2.94 o 
   3   9   4      119.60      119.25      4.77 o 
   4   9   4      133.01      114.60      4.47 o 
   5   9   4       65.02       57.67      4.97 o 
   6   9   4      132.08      116.92      6.44 o 
   7   9   4       21.87       30.30      3.15 o 
   8   9   4        2.43        0.90      1.21 o 
  -6  10   4       28.58       25.01      2.23 o 
  -5  10   4        0.71       -0.56      1.32 o 
  -4  10   4      277.00      332.19      8.28 o 
  -3  10   4        7.71       10.71      1.56 o 
  -2  10   4       59.91       66.38      3.27 o 
  -1  10   4       14.08       15.55      2.31 o 
   0  10   4        0.27        0.14      1.76 o 
   1  10   4       95.31      106.39      4.23 o 
   2  10   4      116.30       90.89      3.96 o 
   3  10   4       13.70       10.16      1.73 o 
   4  10   4       27.75       23.09      1.97 o 
   5  10   4       74.13       69.44      4.66 o 
   6  10   4       36.27       27.74      2.87 o 
   7  10   4        1.58        1.62      1.18 o 
  -5  11   4       18.02       10.12      1.32 o 
  -4  11   4        1.15        0.35      1.07 o 
  -3  11   4        7.26       11.09      1.25 o 
  -2  11   4       55.55       63.54      2.64 o 
  -1  11   4        9.74       15.20      2.43 o 
   0  11   4       92.80      117.85      5.77 o 
   1  11   4       21.77       22.97      1.87 o 
   2  11   4        0.49        0.33      0.94 o 
   3  11   4       12.25       14.21      1.56 o 
   4  11   4       12.59       12.13      2.09 o 
   5  11   4       11.25        4.83      1.44 o 
   6  11   4        9.26        8.82      1.32 o 
  -2  12   4       13.28       16.20      1.61 o 
  -1  12   4        0.53       -0.30      1.13 o 
   0  12   4       54.26       71.17      3.61 o 
   1  12   4        4.76        7.93      1.63 o 
   2  12   4       54.36       48.95      1.81 o 
   3  12   4       16.83       16.87      1.57 o 
  -2 -11   5      101.07       80.53      3.59 o 
  -1 -11   5       50.04       46.39      2.60 o 
   0 -11   5        0.81       -0.23      0.92 o 
   1 -11   5        0.40       -0.13      0.82 o 
   2 -11   5       19.32       28.87      1.39 o 
   3 -11   5       80.16       85.64      2.72 o 
   4 -11   5      144.29      145.85      4.00 o 
  -5 -10   5        7.77        3.67      1.10 o 
  -4 -10   5       31.69       36.53      4.14 o 
  -3 -10   5       31.05       14.07      1.43 o 
  -2 -10   5       49.24       42.40      2.47 o 
  -1 -10   5      165.48      182.14      4.39 o 
   0 -10   5        0.10        0.98      0.83 o 
   1 -10   5        1.20       -0.17      1.01 o 
   2 -10   5        6.72        9.70      1.79 o 
   3 -10   5       43.33       42.53      2.52 o 
   4 -10   5       56.58       52.87      3.23 o 
   5 -10   5        3.93        2.04      2.45 o 
   6 -10   5       85.22       85.67      2.30 o 
  -6  -9   5        0.16       -0.12      1.08 o 
  -5  -9   5       58.82       81.94      4.04 o 
  -4  -9   5      226.14      198.79      5.01 o 
  -3  -9   5       23.85       14.65      1.83 o 
  -2  -9   5        0.64        2.20      1.25 o 
  -1  -9   5        7.06        9.62      1.75 o 
   0  -9   5        2.70        1.70      1.29 o 
   1  -9   5      193.29      191.33      6.15 o 
   2  -9   5       28.67       44.85      4.22 o 
   3  -9   5      148.10      173.73      7.74 o 
   4  -9   5        0.24        0.43      1.03 o 
   5  -9   5        2.65       -0.09      1.47 o 
   6  -9   5      101.55      103.91      5.03 o 
   7  -9   5       38.94       44.99      3.04 o 
   8  -9   5       63.69       60.59      2.68 o 
  -7  -8   5       30.56       25.97      1.51 o 
  -6  -8   5      114.24      138.55      8.14 o 
  -5  -8   5        2.67        8.72      2.16 o 
  -4  -8   5      240.46      227.61      5.98 o 
  -3  -8   5      342.67      382.37     13.45 o 
  -2  -8   5      745.42      742.06     13.09 o 
  -1  -8   5       13.52       18.67      2.23 o 
   0  -8   5        0.55        0.91      1.31 o 
   1  -8   5       65.57       59.52      5.02 o 
   2  -8   5       59.32       49.21      4.58 o 
   3  -8   5       52.14       57.43      3.16 o 
   4  -8   5       20.16       13.39      2.71 o 
   5  -8   5        5.03        1.03      1.76 o 
   6  -8   5        2.59        1.08      1.61 o 
   7  -8   5        0.31       -0.91      1.54 o 
   8  -8   5       18.46       14.39      2.08 o 
   9  -8   5        0.08       -0.72      0.88 o 
  -8  -7   5       29.03       24.42      2.90 o 
  -7  -7   5        0.12        3.21      1.09 o 
  -6  -7   5       21.59       31.70      3.30 o 
  -5  -7   5       69.79       47.65      4.21 o 
  -4  -7   5        6.33        7.18      2.01 o 
  -3  -7   5       52.05       37.88      2.85 o 
  -2  -7   5       91.27       88.35      4.78 o 
  -1  -7   5      668.73      635.57      9.15 o 
   0  -7   5     1083.34     1095.60     13.55 o 
   1  -7   5      134.91      173.73      4.69 o 
   2  -7   5       15.74        9.87      1.60 o 
   3  -7   5       29.58       27.25      2.32 o 
   4  -7   5      475.03      491.55     14.57 o 
   5  -7   5        4.96       14.42      2.39 o 
   6  -7   5       38.96       41.40      4.11 o 
   7  -7   5        5.81        5.47      2.13 o 
   8  -7   5       11.27       14.54      2.47 o 
   9  -7   5        2.79        6.66      1.61 o 
  -9  -6   5       46.81       35.72      2.13 o 
  -8  -6   5       14.43       12.02      1.39 o 
  -7  -6   5        7.87        5.26      1.36 o 
  -6  -6   5        6.90       13.88      2.66 o 
  -5  -6   5       10.00       21.69      3.27 o 
  -4  -6   5      344.79      350.18     14.58 o 
  -3  -6   5      319.30      293.83      6.14 o 
  -2  -6   5       19.10       19.19      1.61 o 
  -1  -6   5        1.82        2.81      1.42 o 
   0  -6   5      763.67      806.54     18.60 o 
   2  -6   5      314.91      328.20     10.64 o 
   3  -6   5      390.61      378.62     12.23 o 
   4  -6   5        7.09       11.30      1.75 o 
   5  -6   5      313.02      326.90      8.07 o 
   6  -6   5       50.24       62.67      4.99 o 
   7  -6   5      181.22      201.52      8.63 o 
   8  -6   5       71.26       82.09      3.76 o 
   9  -6   5        0.12        0.88      0.92 o 
  10  -6   5       11.63       14.01      1.27 o 
  -9  -5   5       22.68       23.65      3.89 o 
  -8  -5   5        8.16        4.25      1.29 o 
  -7  -5   5       35.73       43.27      2.92 o 
  -6  -5   5       44.23       37.74      3.98 o 
  -5  -5   5        9.49        6.22      2.25 o 
  -4  -5   5        3.00        9.75      1.61 o 
  -3  -5   5       85.40       93.62      5.93 o 
  -2  -5   5      544.01      554.27     12.88 o 
  -1  -5   5     1211.36     1223.02     23.80 o 
   0  -5   5       49.09       77.19      4.04 o 
   1  -5   5      151.97      220.54      7.62 o 
   2  -5   5      185.48      186.67      7.45 o 
   3  -5   5      280.28      283.26      9.96 o 
   4  -5   5      146.52      127.81      6.93 o 
   5  -5   5       87.48       71.15      3.76 o 
   6  -5   5        0.48        2.32      1.62 o 
   7  -5   5      125.59      124.97      4.97 o 
   8  -5   5        1.92        3.80      1.15 o 
   9  -5   5       27.73       26.04      1.78 o 
  10  -5   5       43.88       41.69      2.06 o 
  11  -5   5        0.06        1.33      0.89 o 
 -10  -4   5       45.09       36.82      2.39 o 
  -9  -4   5       11.23       23.95      1.92 o 
  -8  -4   5        0.52       -0.05      1.16 o 
  -7  -4   5       95.58      105.20      4.50 o 
  -6  -4   5      173.07      209.83      6.40 o 
  -5  -4   5      541.84      617.06     11.69 o 
  -4  -4   5      144.92      113.08      6.48 o 
  -3  -4   5       48.14       77.13      5.07 o 
  -2  -4   5       13.68       25.89      2.85 o 
  -1  -4   5      278.01      287.73      5.86 o 
   0  -4   5     2451.03     2310.43     34.73 o 
   1  -4   5     1365.88     1302.67     22.55 o 
   2  -4   5       26.69       30.37      2.78 o 
   3  -4   5        4.22        2.88      1.25 o 
   4  -4   5      210.76      295.97     10.20 o 
   5  -4   5      109.25      103.58      6.32 o 
   6  -4   5      347.68      336.06     11.53 o 
   7  -4   5        2.03        1.08      2.29 o 
   8  -4   5       15.12       15.18      2.07 o 
   9  -4   5        7.09        7.71      1.35 o 
  10  -4   5        0.62        0.14      1.13 o 
  11  -4   5       77.37       81.26      3.83 o 
 -10  -3   5       42.19       50.50      5.86 o 
  -9  -3   5       47.02       47.18      4.42 o 
  -8  -3   5       63.05       73.22      3.70 o 
  -7  -3   5       24.57       25.24      4.08 o 
  -6  -3   5      413.88      502.41      7.33 o 
  -5  -3   5        6.47       19.96      2.07 o 
  -4  -3   5      284.77      319.62      7.25 o 
  -3  -3   5     1568.12     1691.84     20.09 o 
  -2  -3   5      142.31       73.97      2.20 o 
  -1  -3   5      711.05      635.46      7.20 o 
   0  -3   5       16.20       18.98      1.96 o 
   1  -3   5      153.53       96.38      4.47 o 
   2  -3   5     1824.52     1476.96     24.84 o 
   3  -3   5     1107.26      994.23     19.22 o 
   4  -3   5       19.73       22.98      2.67 o 
   5  -3   5        0.08        5.34      1.78 o 
   6  -3   5        0.19        1.19      1.48 o 
   7  -3   5      101.18      117.78      5.72 o 
   8  -3   5     1263.61     1196.35     25.56 o 
   9  -3   5      250.63      251.35      6.76 o 
  10  -3   5       25.38       38.49      2.64 o 
  11  -3   5       13.82       12.50      1.48 o 
 -10  -2   5      126.87      102.94      5.23 o 
  -9  -2   5       44.85       50.03      2.82 o 
  -8  -2   5      182.53      181.95      6.90 o 
  -7  -2   5      103.15      107.97      4.57 o 
  -6  -2   5      706.51      790.88     17.14 o 
  -5  -2   5        0.54        0.75      0.95 o 
  -4  -2   5        4.18       10.04      1.40 o 
  -3  -2   5       62.39      105.92      2.81 o 
  -2  -2   5      975.14     1177.56     11.61 o 
  -1  -2   5     2610.13     2599.39     21.42 o 
   0  -2   5      563.11      587.76     12.15 o 
   1  -2   5      377.46      544.03     11.65 o 
   2  -2   5      320.97      340.17      8.90 o 
   3  -2   5     1377.10     1133.47     20.27 o 
   4  -2   5     1863.62     1637.34     27.59 o 
   5  -2   5       56.00       41.17      2.48 o 
   6  -2   5        5.34        8.28      1.46 o 
   7  -2   5        6.37       10.96      3.12 o 
   8  -2   5       10.86        8.74      1.69 o 
   9  -2   5       99.77      118.18      6.92 o 
  10  -2   5      124.89      118.95      6.64 o 
  11  -2   5        1.39        3.71      1.14 o 
  12  -2   5        0.75        4.75      0.98 o 
 -10  -1   5        8.02       15.09      2.34 o 
  -9  -1   5      200.51      184.73      9.14 o 
  -8  -1   5      132.32      122.78      9.50 o 
  -7  -1   5        0.36        4.57      1.56 o 
  -6  -1   5     1449.96     1404.05     15.96 o 
  -5  -1   5       13.53       18.49      1.96 o 
  -4  -1   5     2149.05     2233.76     20.51 o 
  -3  -1   5        2.22       13.75      1.10 o 
  -2  -1   5      488.52      559.13      5.58 o 
  -1  -1   5     3735.93     3862.20     25.66 o 
   0  -1   5      362.95      370.54      8.91 o 
   2  -1   5      247.05      351.31      8.66 o 
   3  -1   5       72.88       75.87      2.64 o 
   4  -1   5      457.49      365.66      9.68 o 
   5  -1   5        3.48       16.28      2.87 o 
   6  -1   5     1644.79     1853.38     26.76 o 
   7  -1   5      623.39      561.50     10.60 o 
   8  -1   5      213.01      199.80      8.76 o 
   9  -1   5       27.20       47.22      4.67 o 
  10  -1   5        0.83        0.91      1.96 o 
  11  -1   5       21.54       31.61      2.18 o 
  12  -1   5       28.47       33.26      1.64 o 
 -11   0   5       35.05       20.29      1.66 o 
 -10   0   5       81.31       80.41      4.64 o 
  -9   0   5       79.14       72.02      6.32 o 
  -8   0   5       60.08       55.85      3.29 o 
  -7   0   5      253.80      237.63     10.09 o 
  -6   0   5      489.59      541.53     15.48 o 
  -5   0   5       30.66       25.48      2.11 o 
  -4   0   5     1868.60     1866.36     21.54 o 
  -3   0   5      809.51      699.41      9.84 o 
  -2   0   5       62.94       35.56      1.50 o 
  -1   0   5       74.49       69.19      1.66 o 
   0   0   5      136.16      168.39      3.25 o 
   1   0   5       16.77       22.43      2.05 o 
   2   0   5       40.68       34.74      1.58 o 
   3   0   5      934.88      986.12     12.02 o 
   4   0   5      334.13      376.89      6.56 o 
   5   0   5      778.10      801.64     11.48 o 
   6   0   5       35.82       50.26      2.69 o 
   7   0   5       69.94       70.92      5.28 o 
   8   0   5      267.52      291.50      6.12 o 
   9   0   5      144.40      120.87      6.93 o 
  10   0   5       13.36       17.29      2.87 o 
  11   0   5       34.90       48.18      3.85 o 
  12   0   5        0.03        0.03      2.96 o 
 -10   1   5       68.28       69.65      4.26 o 
  -9   1   5       56.00       57.91      4.79 o 
  -8   1   5      159.72      133.64      5.45 o 
  -7   1   5      985.15      957.80     22.37 o 
  -6   1   5      147.82      136.18      7.71 o 
  -5   1   5      286.43      308.46     11.21 o 
  -4   1   5      148.59      175.06      4.79 o 
  -3   1   5     1650.48     1434.90     13.36 o 
  -2   1   5      665.45      864.63      8.51 o 
  -1   1   5     1104.50      985.45     10.52 o 
   0   1   5       95.22       54.35      1.95 o 
   1   1   5      191.80      198.08      5.79 o 
   2   1   5       16.58        8.40      0.84 o 
   3   1   5      143.40      144.91     14.51 o 
   4   1   5       14.96       47.20      2.06 o 
   5   1   5      762.99      926.16     12.31 o 
   6   1   5       11.05       18.26      2.81 o 
   7   1   5        0.00        9.90      2.31 o 
   8   1   5      725.54      865.03     16.65 o 
   9   1   5        2.21        2.72      1.29 o 
  10   1   5        1.60        6.40      2.22 o 
  11   1   5       27.81       25.99      2.99 o 
  12   1   5        2.85        5.22      1.31 o 
 -10   2   5       44.43       52.38      3.61 o 
  -9   2   5       67.68       54.89      2.86 o 
  -8   2   5        8.47        6.14      1.50 o 
  -7   2   5        5.61       22.90      1.95 o 
  -6   2   5     1118.58     1002.47     15.24 o 
  -5   2   5      451.43      482.42      9.45 o 
  -4   2   5        9.56        3.42      1.38 o 
  -3   2   5      606.38      600.43     13.17 o 
  -2   2   5      441.14      402.99      9.58 o 
  -1   2   5     1439.60     1580.58     16.75 o 
   0   2   5      552.09      553.91      7.53 o 
   1   2   5     1668.57     1561.03     13.10 o 
   2   2   5     2599.50     2609.59     20.98 o 
   3   2   5      380.41      305.35      4.33 o 
   4   2   5       57.87       76.03      2.42 o 
   5   2   5       13.08       21.41      2.59 o 
   6   2   5       77.46       75.95      5.14 o 
   7   2   5     1001.48     1104.85     24.42 o 
   8   2   5      161.46      140.76     10.05 o 
   9   2   5        4.03        3.19      1.55 o 
  10   2   5      127.54      172.07      7.69 o 
  11   2   5       25.61       21.78      2.74 o 
  12   2   5       29.91       31.48      1.50 o 
 -10   3   5        2.60        3.35      1.77 o 
  -9   3   5       92.38       77.85      3.40 o 
  -8   3   5        2.15        0.35      1.25 o 
  -7   3   5       10.05       16.74      2.04 o 
  -6   3   5        0.28        0.92      1.23 o 
  -5   3   5       67.57       62.74      4.73 o 
  -4   3   5      421.36      353.93     10.77 o 
  -3   3   5       21.56        6.85      1.62 o 
  -2   3   5       19.67       12.71      1.17 o 
  -1   3   5        3.67        4.91      0.79 o 
   0   3   5        2.60        3.01      0.72 o 
   1   3   5      124.44      159.12      3.88 o 
   2   3   5       44.47       19.89      1.00 o 
   3   3   5     1636.76     1587.20     14.01 o 
   4   3   5      230.38      287.13      7.60 o 
   5   3   5        1.42       10.66      2.06 o 
   6   3   5        8.63        8.25      2.11 o 
   7   3   5        1.89       -0.14      1.24 o 
   8   3   5      185.13      150.90      5.32 o 
   9   3   5      144.57      135.10      4.89 o 
  10   3   5       38.15       33.60      2.33 o 
  11   3   5       24.60       28.55      2.68 o 
 -10   4   5       22.29       20.77      1.31 o 
  -9   4   5       18.73       18.62      1.78 o 
  -8   4   5        7.49        8.69      1.66 o 
  -7   4   5      792.65      729.07     12.92 o 
  -6   4   5       80.55       89.78      8.43 o 
  -5   4   5       53.80       56.17      4.65 o 
  -4   4   5       22.30       18.16      2.63 o 
  -3   4   5       19.50       47.82      3.79 o 
  -2   4   5      636.72      744.08     15.91 o 
  -1   4   5      223.02      247.75      6.70 o 
   0   4   5      753.42      681.30     10.31 o 
   1   4   5      891.72      716.05     14.45 o 
   2   4   5       21.83       29.40      1.22 o 
   3   4   5      688.25      680.13     25.53 o 
   4   4   5        2.66        5.81      1.09 o 
   5   4   5        9.33        7.54      1.27 o 
   6   4   5      369.24      396.38     12.64 o 
   7   4   5       47.05       46.91      2.58 o 
   8   4   5        0.46       -1.23      1.48 o 
   9   4   5      104.05      117.94      4.52 o 
  10   4   5       13.46       14.54      3.81 o 
  11   4   5       17.84       21.76      3.25 o 
 -10   5   5       48.82       41.02      2.19 o 
  -9   5   5        3.77        4.08      1.43 o 
  -8   5   5       23.31       25.44      2.22 o 
  -7   5   5       37.48       34.76      2.13 o 
  -6   5   5       10.31       14.68      2.19 o 
  -5   5   5      347.77      328.36      5.02 o 
  -4   5   5      256.38      256.04     10.02 o 
  -3   5   5        0.68        5.63      1.80 o 
  -2   5   5      228.06      197.92      5.11 o 
  -1   5   5       25.83       28.41      1.94 o 
   0   5   5      170.04      160.03      6.23 o 
   1   5   5      537.05      626.27     14.18 o 
   2   5   5      176.39      164.46      6.70 o 
   3   5   5      457.30      313.87      9.96 o 
   4   5   5       27.96       32.41      2.21 o 
   5   5   5       39.22       29.82      2.26 o 
   6   5   5        1.08       10.70      1.83 o 
   7   5   5      110.82      105.62      6.66 o 
   8   5   5      129.89      124.91      5.32 o 
   9   5   5        5.34        8.05      1.21 o 
  10   5   5        8.47       13.95      1.49 o 
  11   5   5       38.54       40.31      2.23 o 
  -9   6   5       60.41       45.36      1.97 o 
  -8   6   5       94.80       83.47      3.44 o 
  -7   6   5       26.90       30.99      2.01 o 
  -6   6   5        6.33       10.31      1.44 o 
  -5   6   5      461.73      427.44      6.58 o 
  -4   6   5       61.63       74.70      2.40 o 
  -3   6   5      405.97      404.19     13.06 o 
  -2   6   5      228.69      235.60      9.87 o 
  -1   6   5        9.09        4.22      1.48 o 
   0   6   5        9.25        3.26      1.37 o 
   1   6   5        7.74       16.08      2.38 o 
   2   6   5        7.39       14.79      2.37 o 
   3   6   5      272.79      277.44     10.01 o 
   4   6   5      222.92      188.56      8.29 o 
   5   6   5        4.04        4.19      1.34 o 
   6   6   5       93.45      119.37      7.13 o 
   7   6   5        4.17        4.52      2.34 o 
   8   6   5       95.19      120.41      4.44 o 
   9   6   5       11.71        7.85      1.43 o 
  10   6   5        1.90        2.76      0.86 o 
  -9   7   5        2.92        3.28      1.01 o 
  -8   7   5       10.34       10.39      0.99 o 
  -7   7   5        3.51        2.32      0.97 o 
  -6   7   5      355.26      324.76      6.35 o 
  -5   7   5        0.47        2.19      0.98 o 
  -4   7   5      491.98      460.01      6.96 o 
  -3   7   5       80.55       64.37      2.02 o 
  -2   7   5      289.37      270.99      3.99 o 
  -1   7   5     2298.82     2394.33     39.20 o 
   0   7   5      293.27      287.49     10.14 o 
   1   7   5       41.86       60.33      4.70 o 
   2   7   5       14.94       18.44      2.94 o 
   3   7   5      354.97      310.96      5.35 o 
   4   7   5      385.35      379.76      7.08 o 
   5   7   5       58.84       54.71      4.95 o 
   6   7   5       82.05       81.73      6.05 o 
   7   7   5        0.62        1.51      2.16 o 
   8   7   5       86.19       83.51      5.46 o 
   9   7   5       30.17       31.57      2.94 o 
  -8   8   5        1.24        4.35      1.18 o 
  -7   8   5        2.52        0.79      1.11 o 
  -6   8   5      108.19      121.80      8.67 o 
  -5   8   5        1.70        5.01      1.14 o 
  -4   8   5       34.35       37.06      1.98 o 
  -3   8   5        6.54        4.89      1.12 o 
  -2   8   5        0.07        3.31      1.17 o 
  -1   8   5       55.54       34.02      2.22 o 
   0   8   5      207.98      189.39      4.34 o 
   1   8   5      160.34      167.61      3.96 o 
   2   8   5      617.96      615.10      9.40 o 
   3   8   5        2.56        7.90      1.76 o 
   4   8   5        0.28        0.69      1.42 o 
   5   8   5        2.60        3.00      2.21 o 
   6   8   5       70.00       59.84      5.13 o 
   7   8   5       96.88      106.91      6.27 o 
   8   8   5        0.61        0.57      1.46 o 
   9   8   5       13.15       12.30      1.70 o 
  -7   9   5      182.77      159.71      3.49 o 
  -6   9   5       51.15       48.88      2.38 o 
  -5   9   5        8.85        8.22      1.45 o 
  -4   9   5       40.23       57.40      2.57 o 
  -3   9   5        0.12       -0.34      0.86 o 
  -2   9   5      122.59      148.46      4.32 o 
  -1   9   5        1.85        3.13      1.18 o 
   0   9   5        1.83        6.39      1.35 o 
   1   9   5      188.05      211.65      5.21 o 
   2   9   5        2.45        2.64      1.77 o 
   3   9   5      111.74      101.45      4.40 o 
   4   9   5        0.43        2.06      1.38 o 
   5   9   5       25.54       15.51      3.09 o 
   6   9   5       20.89       17.41      2.91 o 
   7   9   5       14.77        4.26      1.82 o 
   8   9   5       65.32       51.19      3.19 o 
  -6  10   5       22.78       14.52      1.66 o 
  -5  10   5       45.62       45.75      3.28 o 
  -4  10   5        0.95        1.89      1.46 o 
  -3  10   5       12.37       11.33      1.22 o 
  -2  10   5       30.88       47.53      2.30 o 
  -1  10   5       73.91       85.92      3.50 o 
   0  10   5      106.28      107.06      6.12 o 
   1  10   5       19.36       22.32      2.76 o 
   2  10   5        4.72        3.42      1.42 o 
   3  10   5       46.03       44.02      2.78 o 
   4  10   5       19.59       13.05      1.72 o 
   5  10   5      104.12       97.60      5.37 o 
   6  10   5        0.90        0.82      1.57 o 
   7  10   5       60.92       56.86      3.25 o 
  -4  11   5        2.97        2.05      0.96 o 
  -3  11   5      139.44      141.11      3.54 o 
  -2  11   5       13.26       13.63      2.25 o 
  -1  11   5        4.76        9.68      1.94 o 
   0  11   5       25.56       31.89      3.14 o 
   1  11   5       11.90       13.57      2.34 o 
   2  11   5       66.50       49.39      2.52 o 
   3  11   5       11.39       10.41      1.33 o 
   4  11   5       14.85        7.08      1.66 o 
   5  11   5       28.85       17.56      2.00 o 
   6  11   5        2.40        0.04      0.80 o 
  -2  12   5       17.44       16.71      1.49 o 
  -1  12   5      140.39      137.69      4.62 o 
   0  12   5        1.89        3.18      1.29 o 
   1  12   5        5.93        5.02      1.40 o 
   2  12   5       37.25       30.80      2.18 o 
  -1 -11   6       48.15       38.33      1.63 o 
   0 -11   6        0.83        1.92      0.96 o 
   1 -11   6        7.37        8.44      0.83 o 
   2 -11   6       18.18       21.60      1.14 o 
   3 -11   6        3.29        8.22      0.97 o 
   4 -11   6       15.78       34.52      2.03 o 
  -4 -10   6       10.30       10.06      1.21 o 
  -3 -10   6        1.42        0.24      0.98 o 
  -2 -10   6       34.33       19.11      1.67 o 
  -1 -10   6        2.03        9.55      1.46 o 
   0 -10   6        2.37        0.57      0.84 o 
   1 -10   6       13.60       10.13      2.38 o 
   2 -10   6       31.66       29.07      2.17 o 
   3 -10   6      160.21      163.79      4.64 o 
   4 -10   6        1.25        3.12      1.12 o 
   5 -10   6       32.30       24.83      1.65 o 
   6 -10   6       57.87       59.44      2.95 o 
  -6  -9   6       38.22       36.95      2.16 o 
  -5  -9   6       38.79       44.71      2.07 o 
  -4  -9   6        4.83       16.88      2.24 o 
  -3  -9   6       30.09       39.72      2.72 o 
  -2  -9   6      133.80      136.00      6.31 o 
  -1  -9   6      136.82      134.82      4.91 o 
   0  -9   6       93.27       66.41      3.57 o 
   1  -9   6        7.27        3.74      1.31 o 
   2  -9   6        3.55        7.11      2.55 o 
   3  -9   6      211.90      215.62      8.69 o 
   4  -9   6       73.01       65.53      2.95 o 
   5  -9   6       99.51       86.58      3.16 o 
   6  -9   6        9.68       16.12      2.07 o 
   7  -9   6        0.81        2.39      1.19 o 
  -7  -8   6        7.79       11.89      1.40 o 
  -6  -8   6       19.18       24.07      1.72 o 
  -5  -8   6       87.87       80.47      4.76 o 
  -4  -8   6        0.24        7.33      2.08 o 
  -3  -8   6      381.64      358.56     12.27 o 
  -2  -8   6        0.58        4.30      1.52 o 
  -1  -8   6      116.90      130.09      5.08 o 
   0  -8   6      295.87      274.38      8.44 o 
   1  -8   6       17.45       20.71      2.28 o 
   2  -8   6       90.58       89.93      6.07 o 
   3  -8   6        0.42        0.88      1.72 o 
   4  -8   6       68.49       64.68      3.57 o 
   5  -8   6        8.88        9.42      1.51 o 
   6  -8   6        5.87        4.30      1.80 o 
   7  -8   6      161.98      161.60      6.54 o 
   8  -8   6       33.51       32.86      2.65 o 
  -8  -7   6       10.37        9.55      1.15 o 
  -7  -7   6       73.23       95.38      3.19 o 
  -6  -7   6       21.27       18.16      1.97 o 
  -5  -7   6        0.99        3.81      1.90 o 
  -4  -7   6       90.58       89.06      7.45 o 
  -3  -7   6       62.80       49.28      6.95 o 
  -2  -7   6      381.41      397.63      9.00 o 
  -1  -7   6       86.62       74.90      3.84 o 
   0  -7   6      197.50      217.81      6.48 o 
   1  -7   6      671.37      685.79     12.51 o 
   2  -7   6      873.90      872.20     20.42 o 
   3  -7   6       56.58       45.89      5.53 o 
   4  -7   6      135.60      111.54      4.44 o 
   5  -7   6      167.24      180.31      5.65 o 
   6  -7   6       77.85       73.05      5.12 o 
   7  -7   6       30.01       35.57      3.67 o 
   8  -7   6       20.16       17.82      2.41 o 
   9  -7   6       53.96       59.71      3.29 o 
  -8  -6   6        9.51        3.86      0.94 o 
  -7  -6   6      145.91      170.40      6.11 o 
  -6  -6   6       15.99        8.84      1.58 o 
  -5  -6   6      140.62      143.81      7.42 o 
  -4  -6   6      146.08      136.02      7.27 o 
  -3  -6   6        0.05        7.71      1.57 o 
  -2  -6   6      201.02      176.16      6.24 o 
  -1  -6   6      222.43      196.94      4.16 o 
   0  -6   6      328.62      334.47     11.37 o 
   2  -6   6       84.98       71.29      4.97 o 
   3  -6   6      923.57      907.64     24.71 o 
   4  -6   6      367.30      405.59     10.62 o 
   5  -6   6       43.54       52.27      4.38 o 
   6  -6   6        0.39        8.04      1.66 o 
   7  -6   6       86.73       93.58      5.85 o 
   8  -6   6        0.62        0.64      1.04 o 
   9  -6   6        5.47        8.45      1.21 o 
  10  -6   6        5.05        3.86      0.72 o 
  -9  -5   6        0.71        4.11      0.79 o 
  -8  -5   6        5.06        0.61      0.88 o 
  -7  -5   6       19.82       29.56      2.38 o 
  -6  -5   6       38.00       55.67      3.34 o 
  -5  -5   6      144.26      127.52      7.09 o 
  -4  -5   6       20.87       17.20      2.10 o 
  -3  -5   6        4.40        5.66      1.36 o 
  -2  -5   6        4.51        3.17      1.05 o 
  -1  -5   6       27.26       37.32      3.64 o 
   0  -5   6     1508.67     1360.78     41.31 o 
   1  -5   6      521.60      547.86     13.50 o 
   2  -5   6       36.72       25.93      2.93 o 
   3  -5   6       43.08       50.95      4.32 o 
   4  -5   6      269.05      237.59      9.86 o 
   5  -5   6       27.63       31.59      2.56 o 
   6  -5   6      410.26      429.68      9.19 o 
   7  -5   6        1.43       -1.83      2.28 o 
   8  -5   6       30.03       40.47      2.28 o 
   9  -5   6        7.56        4.81      1.24 o 
  10  -5   6       48.81       36.36      2.15 o 
  -9  -4   6      115.15      101.72      3.17 o 
  -8  -4   6       66.24       82.83      3.53 o 
  -7  -4   6        6.88        4.20      1.39 o 
  -6  -4   6        0.32        2.10      1.23 o 
  -5  -4   6       16.90       11.42      2.61 o 
  -4  -4   6       14.22       17.79      3.22 o 
  -3  -4   6      313.78      308.56     10.67 o 
  -2  -4   6      169.04      158.04      7.03 o 
  -1  -4   6      212.46      240.80      5.62 o 
   0  -4   6       18.79       10.56      1.75 o 
   1  -4   6      186.86      164.10      6.57 o 
   2  -4   6      188.90      206.48      7.68 o 
   3  -4   6      770.16      719.55     16.89 o 
   4  -4   6       69.98       58.70      4.65 o 
   5  -4   6        0.13        2.53      1.65 o 
   6  -4   6       40.13       45.34      2.15 o 
   7  -4   6      109.05      112.79      6.78 o 
   8  -4   6      271.96      292.70      7.52 o 
   9  -4   6       29.30       31.93      2.49 o 
  10  -4   6       10.32        9.81      1.12 o 
  11  -4   6       18.71       26.55      2.19 o 
 -10  -3   6       31.80       35.72      2.39 o 
  -9  -3   6        2.63        5.43      1.12 o 
  -8  -3   6       59.52       70.66      3.86 o 
  -7  -3   6       21.69       32.19      2.68 o 
  -6  -3   6      146.48      145.16      5.19 o 
  -5  -3   6        1.90       10.56      1.48 o 
  -4  -3   6        2.76       10.94      1.54 o 
  -3  -3   6      153.45      189.13      5.13 o 
  -2  -3   6      207.77      191.72      3.86 o 
  -1  -3   6      794.85      703.55     10.51 o 
   0  -3   6        9.72       16.55      2.06 o 
   1  -3   6       53.15       21.46      2.35 o 
   2  -3   6      828.17      773.74     16.44 o 
   3  -3   6      901.68     1019.21     19.99 o 
   4  -3   6       21.53       13.02      2.18 o 
   5  -3   6      585.93      539.31     15.01 o 
   6  -3   6        4.43        5.15      2.07 o 
   7  -3   6       21.37       22.60      1.93 o 
   8  -3   6       25.64       40.19      2.93 o 
   9  -3   6        6.05        5.97      1.53 o 
  10  -3   6      196.81      197.88      8.10 o 
  11  -3   6        9.29       12.94      1.42 o 
 -10  -2   6       15.49       20.43      2.15 o 
  -9  -2   6       25.03       29.44      2.04 o 
  -8  -2   6       55.80       46.05      2.87 o 
  -7  -2   6       27.01       28.81      2.50 o 
  -6  -2   6      425.09      462.73      9.49 o 
  -5  -2   6       30.77       16.63      1.90 o 
  -4  -2   6      186.35      194.46      9.97 o 
  -3  -2   6      563.06      647.87      8.36 o 
  -2  -2   6      413.66      459.42      6.39 o 
  -1  -2   6      405.82      450.73     13.43 o 
   0  -2   6     1371.82     1151.09     20.71 o 
   1  -2   6     4494.94     4504.07     62.41 o 
   2  -2   6      398.25      295.88      8.76 o 
   3  -2   6       28.83       26.35      2.66 o 
   4  -2   6      133.92       99.24      5.16 o 
   5  -2   6      538.00      545.23     14.17 o 
   6  -2   6      961.31      886.43     19.96 o 
   7  -2   6      886.67      864.87     11.31 o 
   8  -2   6      106.35      125.96      4.84 o 
   9  -2   6       65.69       59.60      3.30 o 
  10  -2   6        6.59       10.18      2.48 o 
  11  -2   6      110.17      127.54      3.99 o 
  12  -2   6       61.64       56.92      4.53 o 
 -10  -1   6        5.75        5.08      1.48 o 
  -9  -1   6        0.58        7.54      1.51 o 
  -8  -1   6       79.35      109.92      6.88 o 
  -7  -1   6      637.31      683.10     18.29 o 
  -6  -1   6       13.75        8.31      2.06 o 
  -5  -1   6      228.35      227.08      6.26 o 
  -4  -1   6      497.12      437.54      8.05 o 
  -3  -1   6       21.84       48.10      1.62 o 
  -2  -1   6     1964.33     2095.57     15.69 o 
  -1  -1   6     2040.84     2247.67     18.50 o 
   0  -1   6       16.85       28.43      2.56 o 
   1  -1   6      267.52      336.90      9.08 o 
   2  -1   6      128.13      139.30      5.58 o 
   3  -1   6     1115.46      959.46     18.08 o 
   4  -1   6     1360.21     1457.96     20.19 o 
   5  -1   6        7.23       29.78      2.14 o 
   6  -1   6       69.61       55.33      3.04 o 
   7  -1   6        2.09        5.91      2.11 o 
   8  -1   6      527.67      484.66      9.80 o 
   9  -1   6      144.17      153.58     10.13 o 
  10  -1   6        8.38        4.86      2.09 o 
  11  -1   6        2.55       -0.28      1.49 o 
  12  -1   6       16.14       18.32      1.24 o 
 -10   0   6       50.17       45.04      3.26 o 
  -9   0   6       39.78       34.16      3.56 o 
  -8   0   6       38.51       37.08      4.20 o 
  -7   0   6      754.25      793.18     20.35 o 
  -6   0   6      462.69      514.26     12.08 o 
  -5   0   6     1760.53     1681.75     29.35 o 
  -4   0   6      148.34       97.86      2.85 o 
  -3   0   6      460.65      464.40      6.21 o 
  -2   0   6      936.69      789.96      7.42 o 
  -1   0   6      121.96      109.53      3.04 o 
   0   0   6     4855.82     4967.10     67.35 o 
   1   0   6      871.98      897.32     16.71 o 
   2   0   6     1103.20     1377.42     22.89 o 
   3   0   6      374.94      435.42      9.50 o 
   4   0   6      322.79      285.15      7.79 o 
   5   0   6     2180.60     2308.76     25.53 o 
   6   0   6      216.24      228.08      5.87 o 
   7   0   6       10.23       16.06      2.93 o 
   8   0   6      101.17      103.64      9.06 o 
   9   0   6       75.71       74.23      3.71 o 
  10   0   6       93.52      110.11      6.22 o 
  11   0   6        2.68        0.50      1.55 o 
  12   0   6        0.49        0.34      1.00 o 
 -10   1   6        5.45        5.13      1.49 o 
  -9   1   6      286.74      275.63      9.81 o 
  -8   1   6      145.60      146.79      5.22 o 
  -7   1   6        0.07        5.30      2.53 o 
  -6   1   6      911.11      861.95     20.70 o 
  -5   1   6      676.88      622.55     11.03 o 
  -4   1   6      179.56      160.51      4.77 o 
  -3   1   6      575.76      385.70      7.23 o 
  -2   1   6      482.50      484.11     10.50 o 
  -1   1   6     2141.13     2031.52     20.03 o 
   0   1   6     1773.98     1833.38     19.71 o 
   1   1   6      692.17      483.43     10.87 o 
   2   1   6     1631.22     1717.66     22.61 o 
   3   1   6      148.32      146.02      3.63 o 
   4   1   6       22.79       29.20      1.71 o 
   5   1   6      186.15      206.64      4.96 o 
   6   1   6      310.68      353.44     11.30 o 
   7   1   6     1505.58     1516.65     29.87 o 
   8   1   6       64.28       57.02      3.41 o 
   9   1   6       14.52       24.82      2.41 o 
  10   1   6       37.85       33.62      2.49 o 
  11   1   6        0.97        5.14      1.72 o 
  12   1   6       77.74       91.12      3.57 o 
 -10   2   6       14.93       12.17      1.81 o 
  -9   2   6       16.93       10.81      2.39 o 
  -8   2   6        9.59       14.91      1.89 o 
  -7   2   6      404.51      404.84      6.37 o 
  -6   2   6      549.80      509.64      6.41 o 
  -5   2   6       11.33        6.68      1.78 o 
  -4   2   6     1211.55     1165.35     22.36 o 
  -3   2   6      550.83      537.84     12.70 o 
  -2   2   6        2.85       18.32      2.08 o 
  -1   2   6       15.89        3.57      1.12 o 
   0   2   6        0.11        1.76      0.63 o 
   1   2   6       44.57       27.67      1.61 o 
   2   2   6      631.46      815.91      8.38 o 
   3   2   6      261.13      164.66      7.16 o 
   4   2   6      461.39      526.82      7.97 o 
   5   2   6       45.18       31.32      3.10 o 
   6   2   6      119.15       73.12      5.12 o 
   7   2   6      470.13      511.98     15.09 o 
   8   2   6       79.49       87.68      4.05 o 
   9   2   6      197.97      219.36      6.37 o 
  10   2   6        2.79        9.35      3.18 o 
  11   2   6       17.20       19.20      2.40 o 
  12   2   6       18.43       18.89      1.74 o 
 -10   3   6       68.43       58.42      3.21 o 
  -9   3   6        2.73        7.04      1.27 o 
  -8   3   6       93.33       85.15      3.88 o 
  -7   3   6      595.14      571.49     11.12 o 
  -6   3   6       12.19        9.03      1.54 o 
  -5   3   6      747.13      713.78     17.69 o 
  -4   3   6       69.06       62.98      4.52 o 
  -3   3   6       93.50       75.91      4.59 o 
  -2   3   6     4060.81     4315.62     41.74 o 
  -1   3   6        0.74        2.11      0.72 o 
   0   3   6        1.48       12.69      1.17 o 
   1   3   6      256.94      253.54      5.23 o 
   2   3   6       11.83       23.79      2.08 o 
   3   3   6       99.12      156.17      3.09 o 
   4   3   6      145.67      200.47      4.98 o 
   5   3   6      144.95      164.83      6.93 o 
   6   3   6      285.11      262.82      9.80 o 
   7   3   6      159.07      165.51      5.74 o 
   8   3   6       15.07       13.00      2.15 o 
   9   3   6        8.52        6.91      1.54 o 
  10   3   6        4.67        8.68      1.41 o 
  11   3   6       54.55       63.96      3.61 o 
 -10   4   6        0.58        1.21      0.73 o 
  -9   4   6        1.59        0.11      1.08 o 
  -8   4   6      248.50      248.60      7.96 o 
  -7   4   6        6.79        6.77      1.71 o 
  -6   4   6       83.02      108.84      5.00 o 
  -5   4   6      514.70      509.80      6.31 o 
  -4   4   6       44.59       37.45      3.71 o 
  -3   4   6       46.37       42.47      3.72 o 
  -2   4   6      324.80      298.60      6.07 o 
  -1   4   6       64.94       83.90      3.20 o 
   0   4   6      537.72      554.19     12.48 o 
   1   4   6      396.34      454.75      7.83 o 
   2   4   6     1147.15     1127.21     38.76 o 
   3   4   6      175.74      157.02      6.49 o 
   4   4   6      123.90      119.73      4.77 o 
   5   4   6       66.49       89.55      5.11 o 
   6   4   6      131.95      125.52      6.77 o 
   7   4   6      353.69      370.99      8.98 o 
   8   4   6       25.17       15.50      1.98 o 
   9   4   6        0.01        3.77      1.42 o 
  10   4   6        4.71        7.16      2.29 o 
  11   4   6        1.51        3.25      1.62 o 
  -9   5   6        9.42        8.56      1.99 o 
  -8   5   6        0.98        1.77      1.13 o 
  -7   5   6        9.57        6.54      1.85 o 
  -6   5   6      261.28      297.94      5.34 o 
  -5   5   6      254.48      225.53      4.62 o 
  -4   5   6       77.53       56.14      1.93 o 
  -3   5   6       75.85       95.41      5.91 o 
  -2   5   6       32.46       22.25      1.80 o 
  -1   5   6        2.22        0.94      0.76 o 
   0   5   6      336.72      322.56      9.52 o 
   1   5   6       46.59       52.88      2.58 o 
   2   5   6        0.86        4.69      1.67 o 
   3   5   6       37.43       62.31      4.50 o 
   4   5   6      404.80      360.25     11.24 o 
   5   5   6      194.15      181.20      7.86 o 
   6   5   6       89.69       97.24      4.21 o 
   7   5   6       38.33       27.05      2.54 o 
   8   5   6       31.15       30.54      2.63 o 
   9   5   6       25.86       24.79      2.05 o 
  10   5   6       99.61       87.85      3.01 o 
  -9   6   6       17.61       13.59      1.67 o 
  -8   6   6        4.51        4.18      2.24 o 
  -7   6   6       86.00       75.82      4.83 o 
  -6   6   6       72.86       76.38      2.68 o 
  -5   6   6       20.03       21.74      1.61 o 
  -4   6   6      118.38      138.16      3.65 o 
  -3   6   6      425.38      385.39      4.99 o 
  -2   6   6      222.61      277.15     10.61 o 
  -1   6   6     1132.52     1161.07     22.39 o 
   0   6   6       54.98       55.89      4.21 o 
   1   6   6     1060.04     1065.48     21.86 o 
   2   6   6      119.13       91.75      5.60 o 
   3   6   6        0.05        2.08      1.68 o 
   4   6   6       82.59       89.72      5.86 o 
   5   6   6      100.16      117.95      4.79 o 
   6   6   6      816.80      729.67     19.01 o 
   7   6   6       52.96       45.17      6.46 o 
   8   6   6        3.71        3.91      2.36 o 
   9   6   6        0.53        1.70      1.57 o 
  10   6   6        0.30        2.44      1.29 o 
  -8   7   6       37.08       27.41      1.68 o 
  -7   7   6       30.07       28.82      1.95 o 
  -6   7   6      157.89      132.71      3.94 o 
  -5   7   6      126.28      132.61      3.57 o 
  -4   7   6      191.77      186.75      4.31 o 
  -3   7   6        7.71        2.74      0.83 o 
  -2   7   6       35.91       41.83      1.66 o 
  -1   7   6      730.80      747.02      6.71 o 
   0   7   6        5.70        9.44      1.40 o 
   1   7   6      806.54      841.94     13.53 o 
   2   7   6     1224.36     1194.90     12.31 o 
   3   7   6      438.23      439.28      8.29 o 
   4   7   6       58.41       59.18      2.88 o 
   5   7   6       12.75        9.09      2.64 o 
   6   7   6       12.96        4.46      2.43 o 
   7   7   6      135.91      146.68      7.85 o 
   8   7   6      179.29      160.51      7.58 o 
   9   7   6       39.85       38.82      3.29 o 
  10   7   6        4.59       10.24      1.32 o 
  -8   8   6       95.11       75.23      3.10 o 
  -7   8   6       38.65       29.78      1.84 o 
  -6   8   6       12.68       13.66      2.15 o 
  -5   8   6      196.56      174.97      3.88 o 
  -4   8   6      105.76       90.58      2.96 o 
  -3   8   6        5.35        4.83      1.05 o 
  -2   8   6      549.21      513.93      7.28 o 
  -1   8   6       20.08       23.64      1.71 o 
   0   8   6      442.87      436.98      7.68 o 
   1   8   6      343.28      336.97      8.38 o 
   2   8   6        0.99        3.30      1.80 o 
   3   8   6      601.52      495.95     16.47 o 
   4   8   6      285.58      274.26      7.38 o 
   5   8   6        0.49        1.44      2.30 o 
   6   8   6       14.12       11.91      2.91 o 
   7   8   6       21.40       15.66      2.93 o 
   8   8   6       10.76        6.16      1.94 o 
   9   8   6        6.29        4.53      1.39 o 
  -7   9   6        6.29        5.68      0.77 o 
  -6   9   6       78.47       73.77      3.41 o 
  -5   9   6      170.01      166.24      4.71 o 
  -4   9   6        0.07        0.14      0.90 o 
  -3   9   6        6.77        8.24      1.11 o 
  -2   9   6        7.63        0.61      0.97 o 
  -1   9   6      112.76      110.31      3.73 o 
   0   9   6       52.14       47.85      2.53 o 
   1   9   6        4.73        8.06      1.91 o 
   2   9   6      188.53      172.04      5.61 o 
   3   9   6       44.81       32.56      2.65 o 
   4   9   6      109.33       82.18      3.85 o 
   5   9   6       51.18       49.12      4.47 o 
   6   9   6       62.72       64.90      4.72 o 
   7   9   6       52.30       51.92      3.93 o 
   8   9   6        7.57        4.43      1.42 o 
  -6  10   6       31.57       22.13      1.72 o 
  -5  10   6       79.74       88.42      2.61 o 
  -4  10   6       77.25       62.31      2.69 o 
  -3  10   6       95.18      102.64      2.98 o 
  -2  10   6       12.47       15.54      1.42 o 
  -1  10   6       11.88       13.45      1.46 o 
   0  10   6        0.03        0.74      1.19 o 
   1  10   6        4.06        3.16      2.03 o 
   2  10   6      215.97      202.49      8.41 o 
   3  10   6       13.20       14.66      1.78 o 
   4  10   6       34.24       32.14      2.24 o 
   5  10   6        3.67        2.94      1.91 o 
   6  10   6        1.75        0.23      1.43 o 
   7  10   6       38.30       34.61      2.50 o 
  -4  11   6        0.04        2.24      1.05 o 
  -3  11   6        0.50        0.67      0.70 o 
  -2  11   6       30.49       30.37      1.78 o 
  -1  11   6       45.22       41.82      3.27 o 
   0  11   6       57.02       81.74      4.55 o 
   1  11   6       34.73       36.43      3.29 o 
   2  11   6       12.92       12.48      2.11 o 
   3  11   6       72.57       57.67      2.46 o 
   4  11   6        7.04        4.80      0.93 o 
   5  11   6        0.05       -1.01      1.18 o 
   6  11   6       10.51        9.90      1.26 o 
  -1  12   6       14.22       16.22      1.56 o 
   0  12   6       64.24       62.70      3.09 o 
   1  12   6       68.69       65.84      3.23 o 
   2  12   6       27.74       31.80      2.18 o 
   1 -11   7       32.18       29.24      1.71 o 
   2 -11   7        7.85        8.09      0.70 o 
  -3 -10   7       71.50       53.26      2.77 o 
  -2 -10   7       50.42       49.92      2.14 o 
  -1 -10   7       64.62       75.59      3.00 o 
   0 -10   7       89.28      102.33      2.75 o 
   1 -10   7      112.09      139.09      3.37 o 
   2 -10   7       40.02       29.56      2.03 o 
   3 -10   7       11.23       23.23      1.77 o 
   4 -10   7       14.44       17.85      1.72 o 
   5 -10   7       43.40       50.81      3.22 o 
  -5  -9   7        2.89        3.71      0.72 o 
  -4  -9   7      140.77      148.70      5.63 o 
  -3  -9   7       33.11       26.00      1.85 o 
  -2  -9   7       25.81       24.82      3.65 o 
  -1  -9   7       26.91       29.03      2.35 o 
   0  -9   7       11.83       12.94      1.84 o 
   1  -9   7       70.33       70.24      3.61 o 
   2  -9   7       96.76       81.52      3.81 o 
   3  -9   7        9.80        3.95      1.23 o 
   4  -9   7      138.41      165.97      6.87 o 
   5  -9   7       23.88       10.82      3.32 o 
   6  -9   7        3.35        2.81      1.25 o 
   7  -9   7       68.84       59.04      2.80 o 
  -6  -8   7       45.94       43.92      1.60 o 
  -5  -8   7        5.40        9.39      1.81 o 
  -4  -8   7       39.92       60.88      4.41 o 
  -3  -8   7       11.73       13.84      1.78 o 
  -2  -8   7      297.02      338.93      8.04 o 
  -1  -8   7       22.96       27.26      2.52 o 
   0  -8   7        1.75        1.31      2.51 o 
   1  -8   7        0.10       -1.48      1.53 o 
   2  -8   7       41.62       36.29      3.96 o 
   3  -8   7      297.75      297.21     10.82 o 
   4  -8   7       27.92       19.02      1.94 o 
   5  -8   7        7.12        7.03      2.83 o 
   6  -8   7        3.53        3.92      1.91 o 
   7  -8   7        8.54        1.30      1.38 o 
   8  -8   7       40.16       25.81      2.25 o 
  -7  -7   7       11.15       11.24      1.16 o 
  -6  -7   7        9.21       13.05      1.48 o 
  -5  -7   7      121.77      184.12      7.75 o 
  -4  -7   7      506.48      439.76     13.15 o 
  -3  -7   7        3.81        9.46      1.74 o 
  -2  -7   7      323.28      359.33      8.47 o 
  -1  -7   7        0.38        5.47      1.57 o 
   0  -7   7      127.62      146.73      5.45 o 
   1  -7   7      256.77      272.40     10.49 o 
   2  -7   7        4.30       -0.13      1.64 o 
   3  -7   7      163.01      149.33     12.80 o 
   4  -7   7      124.16       96.65      4.16 o 
   5  -7   7      390.71      383.90      8.44 o 
   6  -7   7       18.36       23.10      2.11 o 
   7  -7   7       27.22       34.89      3.44 o 
   8  -7   7       54.13       70.89      4.25 o 
   9  -7   7        0.08       -0.71      1.04 o 
  -8  -6   7       21.06       18.97      1.44 o 
  -7  -6   7        8.74       14.79      1.52 o 
  -6  -6   7        6.86        7.98      1.48 o 
  -5  -6   7       69.13       98.21      6.07 o 
  -4  -6   7        7.00        4.12      2.04 o 
  -3  -6   7      554.43      546.84     25.09 o 
  -2  -6   7       52.97       51.02      3.17 o 
  -1  -6   7        9.24        6.58      1.35 o 
   0  -6   7      507.84      512.06      8.37 o 
   1  -6   7      180.61      150.76      9.95 o 
   2  -6   7      814.98      822.27     18.90 o 
   3  -6   7       90.16      115.03      4.71 o 
   4  -6   7       35.78       45.81      4.34 o 
   5  -6   7      261.21      252.01      9.73 o 
   6  -6   7      441.05      412.60     12.41 o 
   7  -6   7        5.63        1.38      1.73 o 
   8  -6   7       44.95       54.06      4.21 o 
   9  -6   7        9.82       10.22      1.84 o 
  10  -6   7       12.72       12.48      1.37 o 
  -9  -5   7      151.88      132.83      4.06 o 
  -8  -5   7      128.24      145.42      5.22 o 
  -7  -5   7       22.96       11.29      1.55 o 
  -6  -5   7      105.76      115.82      4.57 o 
  -5  -5   7        0.06        1.97      1.81 o 
  -4  -5   7       14.49       26.64      3.60 o 
  -3  -5   7      327.38      305.76     10.66 o 
  -2  -5   7        1.63       11.43      1.73 o 
  -1  -5   7       79.95       71.58      5.00 o 
   0  -5   7      226.76      290.46     10.29 o 
   1  -5   7      222.64      221.00      8.33 o 
   2  -5   7      201.58      165.70      7.57 o 
   3  -5   7       15.53       11.87      2.43 o 
   4  -5   7      425.08      459.64      9.76 o 
   5  -5   7        0.80        1.12      1.32 o 
   6  -5   7        0.43        2.01      1.72 o 
   7  -5   7       56.95       49.13      4.18 o 
   8  -5   7      179.60      213.59      5.75 o 
   9  -5   7       10.46       10.85      1.46 o 
  10  -5   7        0.70        0.20      1.54 o 
  -9  -4   7       21.77       20.56      1.42 o 
  -8  -4   7       83.03      107.65      3.63 o 
  -7  -4   7      202.88      236.80      6.28 o 
  -6  -4   7      326.12      362.34      8.69 o 
  -5  -4   7       92.79       87.07      5.92 o 
  -4  -4   7      335.82      313.28      7.96 o 
  -3  -4   7        6.43        8.88      2.36 o 
  -2  -4   7       22.80       32.74      3.38 o 
  -1  -4   7      225.76      216.09      5.60 o 
   0  -4   7       29.29       28.45      2.82 o 
   1  -4   7      403.59      397.00     11.41 o 
   2  -4   7        1.98       12.07      2.08 o 
   3  -4   7      572.13      473.73     13.48 o 
   4  -4   7       36.62       39.33      3.96 o 
   5  -4   7       62.31       48.27      4.67 o 
   6  -4   7      121.72      115.11      3.96 o 
   7  -4   7        5.66        6.39      1.57 o 
   8  -4   7        0.02        5.51      2.46 o 
   9  -4   7        8.34        1.90      1.21 o 
  10  -4   7       28.91       27.95      1.84 o 
  11  -4   7        8.96       10.63      1.43 o 
  -9  -3   7       53.23       81.38      2.38 o 
  -8  -3   7       36.44       56.07      4.47 o 
  -7  -3   7       51.22       47.05      2.92 o 
  -6  -3   7        3.69        7.51      1.62 o 
  -5  -3   7       10.63       12.40      1.97 o 
  -4  -3   7      793.81      782.99     10.45 o 
  -3  -3   7       96.39       92.76      5.47 o 
  -2  -3   7       29.65       40.35      2.37 o 
  -1  -3   7        1.24        2.23      0.86 o 
   0  -3   7       67.89       54.85      3.89 o 
   1  -3   7      503.48      596.93     14.33 o 
   2  -3   7      804.32      944.70     19.61 o 
   3  -3   7       37.36       23.67      2.77 o 
   4  -3   7      123.49      133.31      6.80 o 
   5  -3   7       35.83       36.87      3.84 o 
   6  -3   7      454.52      490.16      8.11 o 
   7  -3   7      375.68      337.67      8.12 o 
   8  -3   7      272.51      286.77      7.53 o 
   9  -3   7       25.47       13.91      1.82 o 
  10  -3   7       65.44       70.52      4.72 o 
  11  -3   7       25.15       32.54      3.04 o 
 -10  -2   7        0.25        2.05      0.91 o 
  -9  -2   7        0.69        3.18      0.87 o 
  -8  -2   7        7.14       20.50      3.19 o 
  -7  -2   7       29.68       19.00      3.13 o 
  -6  -2   7       21.83       14.32      2.96 o 
  -5  -2   7      115.07      126.74      3.92 o 
  -4  -2   7       25.92       44.06      2.75 o 
  -3  -2   7      136.28      124.75      3.43 o 
  -2  -2   7      165.17      177.51      4.88 o 
  -1  -2   7     3870.35     4000.46     40.16 o 
   0  -2   7      417.78      401.69     10.96 o 
   1  -2   7     2950.95     2939.96     44.44 o 
   2  -2   7      116.71      150.03      6.50 o 
   3  -2   7      134.13      131.50      6.15 o 
   4  -2   7       27.60       77.21      4.76 o 
   5  -2   7       19.18       28.24      3.17 o 
   6  -2   7       20.88       32.15      3.64 o 
   7  -2   7        0.52        5.50      1.23 o 
   8  -2   7      187.20      213.01      6.39 o 
   9  -2   7      281.04      219.20      6.21 o 
  10  -2   7       12.87       18.73      2.85 o 
  11  -2   7        8.98        4.14      1.13 o 
  12  -2   7        0.06       -0.74      0.74 o 
 -10  -1   7       15.73       23.67      2.08 o 
  -9  -1   7        0.23        3.53      0.91 o 
  -8  -1   7        0.39        0.30      1.60 o 
  -7  -1   7       44.18       38.90      4.43 o 
  -6  -1   7      186.84      180.48      8.62 o 
  -5  -1   7      364.20      414.93      9.05 o 
  -4  -1   7        2.18        9.23      1.39 o 
  -3  -1   7        5.98        1.06      0.68 o 
  -2  -1   7      485.65      510.06      8.63 o 
  -1  -1   7        2.21       10.43      1.21 o 
   0  -1   7      860.11     1157.10     21.53 o 
   1  -1   7      566.83      720.93     15.64 o 
   2  -1   7     2217.05     2113.78     33.78 o 
   3  -1   7     1908.69     1916.10     31.55 o 
   4  -1   7       56.20       41.12      3.39 o 
   5  -1   7     2023.94     2016.91     33.65 o 
   6  -1   7        5.96       18.75      1.99 o 
   7  -1   7      134.86      137.67      3.51 o 
   8  -1   7       97.13       81.50      3.92 o 
   9  -1   7       12.29        8.37      1.66 o 
  10  -1   7      163.41      167.57     11.49 o 
  11  -1   7       45.33       24.64      2.60 o 
  12  -1   7        2.77        4.87      1.05 o 
 -10   0   7       27.33       21.19      2.09 o 
  -9   0   7       55.26       59.33      4.40 o 
  -8   0   7        4.87        2.76      1.02 o 
  -7   0   7        0.11        1.85      2.17 o 
  -6   0   7        0.01        5.91      2.53 o 
  -5   0   7        7.73       14.32      1.96 o 
  -4   0   7      124.48       97.22      3.13 o 
  -3   0   7      251.60      294.42      6.30 o 
  -2   0   7      191.41      174.20      3.38 o 
  -1   0   7      636.66      510.13      6.15 o 
   0   0   7      238.36      195.05      7.14 o 
   1   0   7       31.06        7.43      1.69 o 
   2   0   7      131.29       86.66      4.59 o 
   3   0   7      538.51      640.97     14.23 o 
   4   0   7      429.03      475.11      8.25 o 
   5   0   7       28.30       28.17      2.64 o 
   6   0   7      686.93      690.31     11.46 o 
   7   0   7      642.10      635.27     11.65 o 
   8   0   7      215.95      223.38      9.57 o 
   9   0   7      129.52      120.65      4.70 o 
  10   0   7       18.17       18.02      1.93 o 
  11   0   7       15.72       21.58      2.55 o 
  12   0   7       61.01       59.96      6.82 o 
 -10   1   7        0.98        1.70      1.05 o 
  -9   1   7        1.65        4.56      1.77 o 
  -8   1   7       36.72       41.46      2.78 o 
  -7   1   7      214.27      223.09      5.54 o 
  -6   1   7      468.41      417.35     10.83 o 
  -5   1   7       53.13       52.74      3.98 o 
  -4   1   7       99.76       94.20      4.98 o 
  -3   1   7       51.87       64.48      3.79 o 
  -2   1   7      324.64      284.86      7.84 o 
  -1   1   7       22.94       29.66      6.51 o 
   0   1   7      871.95      734.56     15.68 o 
   1   1   7      323.40      368.99     10.04 o 
   2   1   7      721.55      514.81     12.09 o 
   3   1   7       97.51       83.08      2.85 o 
   4   1   7      570.84      564.13      8.92 o 
   5   1   7      167.68      173.12      4.65 o 
   6   1   7      700.72      793.35     18.42 o 
   7   1   7      288.97      300.00      8.26 o 
   8   1   7      262.19      274.93      7.07 o 
   9   1   7      347.47      389.12      8.60 o 
  10   1   7       10.08       12.26      2.31 o 
  11   1   7        2.22        3.47      1.52 o 
  12   1   7        5.39        7.60      1.34 o 
 -10   2   7       84.68       60.48      3.20 o 
  -9   2   7       63.82       56.71      4.10 o 
  -8   2   7       52.43       55.61      3.13 o 
  -7   2   7      478.00      460.40      7.84 o 
  -6   2   7      277.97      302.17      5.37 o 
  -5   2   7      636.95      591.29     15.07 o 
  -4   2   7      240.49      222.44      8.30 o 
  -3   2   7      214.46      216.65      7.72 o 
  -2   2   7     3026.37     3183.49     46.43 o 
  -1   2   7       22.08       33.02      2.62 o 
   0   2   7        8.59        1.06      1.12 o 
   1   2   7     2253.54     2034.29     32.14 o 
   2   2   7       10.78       10.72      1.76 o 
   3   2   7      429.37      550.79      8.25 o 
   4   2   7      668.41      796.04     10.96 o 
   5   2   7      275.97      328.29      9.95 o 
   6   2   7      654.48      663.80     16.42 o 
   7   2   7       15.14       12.94      1.98 o 
   8   2   7      112.72      137.95      7.42 o 
   9   2   7       53.76       53.71      3.25 o 
  10   2   7       26.19       28.63      2.20 o 
  11   2   7       49.32       52.96      3.39 o 
  12   2   7        0.16        1.14      0.70 o 
 -10   3   7        1.34        1.55      0.88 o 
  -9   3   7       29.24       22.79      2.68 o 
  -8   3   7      528.76      509.82      9.53 o 
  -7   3   7       15.40       22.06      2.78 o 
  -6   3   7        0.48        2.42      1.17 o 
  -5   3   7       31.30       34.23      1.83 o 
  -4   3   7       34.68       36.75      3.62 o 
  -3   3   7      646.21      571.29     14.36 o 
  -2   3   7       68.42       80.95      4.70 o 
  -1   3   7       37.04       41.08      2.09 o 
   0   3   7      731.69      718.49     14.34 o 
   1   3   7     3047.16     3095.59     31.98 o 
   2   3   7        1.95        4.48      1.00 o 
   3   3   7      188.46      171.21      3.41 o 
   4   3   7        7.86       18.48      2.05 o 
   5   3   7      120.94      108.59      5.53 o 
   6   3   7       57.52       78.88      5.19 o 
   7   3   7      504.77      484.73     10.13 o 
   8   3   7       85.44      113.72      6.91 o 
   9   3   7        0.07        1.11      1.19 o 
  10   3   7        0.22        3.97      1.16 o 
  11   3   7        1.47        3.15      0.74 o 
  -9   4   7        0.72        0.43      0.74 o 
  -8   4   7       21.06       19.74      2.09 o 
  -7   4   7      196.58      216.21      5.15 o 
  -6   4   7     1306.98     1278.51     15.81 o 
  -5   4   7       21.22       17.07      1.27 o 
  -4   4   7       54.14       29.72      1.99 o 
  -3   4   7        2.40        7.97      1.95 o 
  -2   4   7       32.74       20.32      2.62 o 
  -1   4   7     2077.04     2235.85     55.38 o 
   0   4   7       33.91       46.17      3.29 o 
   1   4   7        6.99       22.14      1.73 o 
   2   4   7        3.00       11.96      1.31 o 
   3   4   7      382.76      358.24     10.71 o 
   4   4   7       18.83       13.24      2.30 o 
   5   4   7        4.26        4.09      1.43 o 
   6   4   7       18.80       23.03      2.38 o 
   7   4   7        1.94        5.79      2.39 o 
   8   4   7       17.75       12.69      2.98 o 
   9   4   7       37.25       33.35      3.98 o 
  10   4   7       23.66       30.96      2.37 o 
  11   4   7        5.83       10.65      1.08 o 
  -9   5   7      123.09      107.10      3.79 o 
  -8   5   7       17.17       19.46      3.28 o 
  -7   5   7        6.92        9.85      1.27 o 
  -6   5   7       28.11       25.61      1.68 o 
  -5   5   7      201.02      184.71      4.24 o 
  -4   5   7      893.31      926.46      9.36 o 
  -3   5   7       42.38       62.11      4.91 o 
  -2   5   7        4.71       13.32      2.34 o 
  -1   5   7      106.37      111.90      4.05 o 
   0   5   7       17.63       18.56      2.46 o 
   1   5   7     1317.78     1525.92     22.94 o 
   2   5   7        1.37        4.54      1.66 o 
   3   5   7       65.75       83.10      5.27 o 
   4   5   7       58.45       70.35      5.01 o 
   5   5   7        3.48       14.49      2.57 o 
   6   5   7     1560.64     1471.09     27.84 o 
   7   5   7       65.70       63.99      3.66 o 
   8   5   7       58.58       50.52      3.33 o 
   9   5   7        4.54        4.83      1.39 o 
  10   5   7        0.22        2.02      0.93 o 
  -8   6   7      181.35      150.18      4.19 o 
  -7   6   7       21.77       19.70      1.54 o 
  -6   6   7        5.99        3.50      0.94 o 
  -5   6   7        0.24        1.67      0.99 o 
  -4   6   7       40.49       32.03      1.94 o 
  -3   6   7      229.11      250.72      4.09 o 
  -2   6   7      283.98      286.31      4.95 o 
  -1   6   7      620.59      733.77     16.72 o 
   0   6   7       17.75       30.70      3.25 o 
   1   6   7     1053.57     1168.27     23.85 o 
   2   6   7       33.50       41.93      4.08 o 
   3   6   7      141.37      157.89      7.68 o 
   4   6   7       50.72       23.27      1.41 o 
   5   6   7        2.24        2.64      1.01 o 
   6   6   7       68.07       55.32      5.27 o 
   7   6   7      106.18       98.56      4.36 o 
   8   6   7      118.15      102.30      4.19 o 
   9   6   7       86.95       84.53      7.36 o 
  10   6   7       22.56       21.21      2.28 o 
  -8   7   7       77.65       64.87      3.31 o 
  -7   7   7       42.60       42.42      1.90 o 
  -6   7   7      225.21      234.30      4.36 o 
  -5   7   7      246.03      241.47      4.83 o 
  -4   7   7      172.45      162.31      4.07 o 
  -3   7   7        0.35        1.20      1.06 o 
  -2   7   7      490.49      474.12      5.98 o 
  -1   7   7      313.42      332.96      3.96 o 
   0   7   7      683.23      774.20      8.19 o 
   1   7   7      118.27      119.99      2.31 o 
   2   7   7       37.61       46.16      2.33 o 
   3   7   7      779.73      730.37      8.84 o 
   4   7   7       13.99       19.35      2.31 o 
   5   7   7      174.50      135.83      5.01 o 
   6   7   7       14.03        7.83      2.83 o 
   7   7   7        2.18        2.84      2.29 o 
   8   7   7       13.76       13.43      2.72 o 
   9   7   7        1.03        0.71      1.46 o 
  10   7   7       66.76       56.99      2.70 o 
  -7   8   7        2.75        4.45      0.88 o 
  -6   8   7       50.12       50.01      2.60 o 
  -5   8   7        1.67        2.62      0.82 o 
  -4   8   7       15.65       26.42      1.73 o 
  -3   8   7      418.34      406.85      6.60 o 
  -2   8   7      559.34      564.99      6.88 o 
  -1   8   7      339.31      346.54      5.17 o 
   0   8   7      319.71      284.37      5.23 o 
   1   8   7        0.27        1.45      1.14 o 
   2   8   7       94.90      116.95      4.92 o 
   3   8   7      348.56      325.65      6.58 o 
   4   8   7       11.01       17.46      2.20 o 
   5   8   7      156.31      125.15      4.73 o 
   6   8   7        2.71        3.18      2.13 o 
   7   8   7       42.95       40.24      3.96 o 
   8   8   7        4.65        4.38      1.86 o 
   9   8   7        3.60       -0.23      1.10 o 
  -6   9   7        1.16        0.82      0.77 o 
  -5   9   7        9.99       15.21      2.17 o 
  -4   9   7        5.30        3.53      0.98 o 
  -3   9   7       34.46       28.81      1.60 o 
  -2   9   7       21.71       23.03      1.54 o 
  -1   9   7      393.42      432.58      6.45 o 
   0   9   7       14.33        9.20      1.46 o 
   1   9   7      193.47      185.61      6.15 o 
   2   9   7      277.35      231.89      5.32 o 
   3   9   7        8.66       16.85      2.12 o 
   4   9   7      189.41      199.48      5.82 o 
   5   9   7       16.00       13.65      1.76 o 
   6   9   7       39.11       35.50      3.56 o 
   7   9   7      107.69       83.51      4.66 o 
   8   9   7       19.57       13.23      1.80 o 
  -5  10   7       12.89        9.81      1.57 o 
  -4  10   7       35.26       22.63      1.68 o 
  -3  10   7        0.04       -0.10      0.78 o 
  -2  10   7       87.37       85.23      2.85 o 
  -1  10   7       83.93       73.07      2.77 o 
   0  10   7       79.04       92.22      3.11 o 
   1  10   7      166.19      165.80      7.39 o 
   2  10   7       23.24       21.97      3.05 o 
   3  10   7       56.09       40.08      2.48 o 
   4  10   7       16.39       16.37      1.71 o 
   5  10   7        0.23        2.30      1.36 o 
   6  10   7      264.36      242.24      7.44 o 
   7  10   7        0.01        0.80      1.03 o 
  -3  11   7       72.34       78.37      3.42 o 
  -2  11   7       32.90       25.65      1.56 o 
  -1  11   7        2.49        7.48      1.10 o 
   0  11   7       91.90      108.70      5.06 o 
   1  11   7       92.07       73.84      4.27 o 
   2  11   7       66.76       73.13      4.20 o 
   3  11   7       65.12       68.76      2.96 o 
   4  11   7       18.89       11.48      1.09 o 
   5  11   7        0.11       -0.98      0.98 o 
   0  12   7      115.49      132.80      4.18 o 
   1  12   7       50.66       61.00      2.88 o 
   2  12   7       80.17       63.18      2.76 o 
  -3 -10   8       24.89       21.42      1.79 o 
  -2 -10   8        0.28        1.63      0.98 o 
  -1 -10   8      106.58       93.77      5.89 o 
   0 -10   8       20.33        9.45      1.23 o 
   1 -10   8       81.24      111.51      2.73 o 
   2 -10   8       38.43       66.02      2.68 o 
   3 -10   8       27.57       40.53      2.04 o 
   4 -10   8       81.98       76.43      3.65 o 
   5 -10   8       11.11       12.17      0.98 o 
  -4  -9   8        6.67       12.42      1.14 o 
  -3  -9   8       52.20       46.10      3.26 o 
  -2  -9   8      184.52      172.11      4.76 o 
  -1  -9   8       42.98       28.89      2.18 o 
   0  -9   8      179.89      167.02      6.10 o 
   1  -9   8       46.12       61.12      3.73 o 
   2  -9   8        2.25        4.91      1.29 o 
   3  -9   8       97.52      112.28      4.92 o 
   4  -9   8       11.28       22.62      1.89 o 
   5  -9   8        7.94       10.86      1.00 o 
   6  -9   8       58.78       74.59      2.43 o 
   7  -9   8        3.33        1.64      0.78 o 
  -6  -8   8        4.47        3.11      0.91 o 
  -5  -8   8       54.60       69.69      2.57 o 
  -4  -8   8       86.11       80.83      4.66 o 
  -3  -8   8        0.09       -0.33      1.01 o 
  -2  -8   8       57.26       32.16      2.42 o 
  -1  -8   8       32.77       32.01      2.59 o 
   0  -8   8      446.14      431.76      9.38 o 
   1  -8   8      125.89      129.52      7.71 o 
   2  -8   8        0.19       -0.14      1.25 o 
   3  -8   8       26.26       33.67      3.65 o 
   4  -8   8      159.48      156.14      4.79 o 
   5  -8   8        3.48        2.49      1.12 o 
   6  -8   8       63.06       65.47      2.79 o 
   7  -8   8       27.48       47.85      3.19 o 
   8  -8   8        7.15        7.99      1.34 o 
  -7  -7   8       24.64       20.60      1.72 o 
  -6  -7   8        8.57        9.78      0.97 o 
  -5  -7   8        8.36       12.46      1.51 o 
  -4  -7   8      201.24      219.36      8.67 o 
  -3  -7   8      190.80      213.59      6.01 o 
  -2  -7   8       43.88       42.86      3.86 o 
  -1  -7   8       45.96       38.18      2.91 o 
   0  -7   8      467.35      512.86     10.64 o 
   1  -7   8      300.51      289.29      7.72 o 
   2  -7   8      137.80      148.55      7.68 o 
   3  -7   8      197.40      236.93      9.83 o 
   4  -7   8      200.02      204.12      6.63 o 
   5  -7   8       29.13       22.41      2.13 o 
   6  -7   8       26.36       22.35      2.05 o 
   7  -7   8      147.95      154.32      4.39 o 
   8  -7   8       29.23       23.19      2.57 o 
   9  -7   8       13.89       16.03      1.63 o 
  -7  -6   8        3.25        5.48      1.34 o 
  -6  -6   8       28.73       36.91      1.88 o 
  -5  -6   8       41.02       26.63      3.33 o 
  -4  -6   8       25.56       42.38      4.16 o 
  -3  -6   8       59.23       44.45      4.30 o 
  -2  -6   8      389.73      417.86     13.81 o 
  -1  -6   8      759.19      806.54     17.17 o 
   0  -6   8      308.24      321.77      7.92 o 
   1  -6   8        0.29       -0.88      1.57 o 
   2  -6   8      172.53      176.31      8.23 o 
   3  -6   8      101.75       87.53      5.90 o 
   4  -6   8      289.38      294.40     10.87 o 
   5  -6   8       41.89       52.72      4.65 o 
   6  -6   8      125.75      126.43      6.67 o 
   7  -6   8        4.76        2.84      1.23 o 
   8  -6   8        4.69        5.44      1.81 o 
   9  -6   8       10.98        7.34      1.62 o 
  -8  -5   8        0.28       -0.27      1.06 o 
  -7  -5   8       78.36       76.73      4.04 o 
  -6  -5   8      227.34      241.71      5.08 o 
  -5  -5   8        1.72        6.18      2.31 o 
  -4  -5   8        4.83        7.56      2.37 o 
  -3  -5   8        2.42        2.61      1.89 o 
  -2  -5   8       25.43       30.38      2.60 o 
  -1  -5   8        7.46       13.42      2.13 o 
   0  -5   8      149.46      153.25      5.22 o 
   1  -5   8     1110.34     1072.01     22.13 o 
   2  -5   8      192.59      212.19      6.15 o 
   3  -5   8        4.29       19.89      2.61 o 
   4  -5   8       10.45        3.18      1.32 o 
   5  -5   8        6.82        3.36      2.13 o 
   6  -5   8       80.80       89.77      5.81 o 
   7  -5   8       67.36       80.80      5.24 o 
   8  -5   8       49.47       55.65      3.16 o 
   9  -5   8       67.06       64.46      2.72 o 
  10  -5   8       11.74       12.99      1.09 o 
  -8  -4   8       83.44       88.77      3.85 o 
  -7  -4   8        3.74        2.62      1.70 o 
  -6  -4   8        0.02        0.43      0.99 o 
  -5  -4   8        2.46       10.64      1.64 o 
  -4  -4   8      770.88      736.64     18.36 o 
  -3  -4   8      165.77      187.06      5.89 o 
  -2  -4   8        9.68        8.69      2.11 o 
  -1  -4   8       14.38       18.13      2.55 o 
   0  -4   8        2.26        3.76      1.08 o 
   1  -4   8      436.82      396.07     11.99 o 
   2  -4   8       88.15       87.74      5.44 o 
   3  -4   8      402.93      362.36     12.03 o 
   4  -4   8        1.04        5.58      1.93 o 
   5  -4   8       49.54       42.73      3.06 o 
   6  -4   8        1.59        2.55      1.95 o 
   7  -4   8       91.67       96.12      4.30 o 
   8  -4   8      351.95      393.19      8.45 o 
   9  -4   8        1.79       -1.41      1.56 o 
  10  -4   8        0.05       -0.87      0.87 o 
  11  -4   8        6.29        9.23      1.18 o 
  -9  -3   8        0.02       -0.31      0.65 o 
  -8  -3   8       32.26       52.31      2.74 o 
  -7  -3   8      221.88      248.30      9.78 o 
  -6  -3   8       50.39       74.60      5.62 o 
  -5  -3   8      137.31       86.56      5.92 o 
  -4  -3   8        8.24        2.17      1.47 o 
  -3  -3   8      346.04      369.52     11.56 o 
  -2  -3   8       36.51       34.91      2.37 o 
  -1  -3   8       28.41       43.61      2.57 o 
   0  -3   8      345.64      323.48     10.52 o 
   1  -3   8        2.52        6.15      1.76 o 
   2  -3   8       14.82       13.83      2.36 o 
   3  -3   8        0.70        4.10      1.62 o 
   4  -3   8      250.04      232.79      9.47 o 
   5  -3   8       84.19       73.94      5.54 o 
   6  -3   8      144.83      183.92      4.84 o 
   7  -3   8      139.93      163.13      5.58 o 
   8  -3   8        0.18       10.78      1.51 o 
   9  -3   8       13.41       12.66      2.62 o 
  10  -3   8       17.23       12.80      2.71 o 
  11  -3   8        0.86       -0.19      1.09 o 
  -9  -2   8       53.16       57.86      2.94 o 
  -8  -2   8        0.15        2.06      1.07 o 
  -7  -2   8       37.49       29.24      3.71 o 
  -6  -2   8      132.54      163.06      8.26 o 
  -5  -2   8       79.74       67.66      5.30 o 
  -4  -2   8      340.90      314.45      7.37 o 
  -3  -2   8      451.32      441.69      8.76 o 
  -2  -2   8      158.39      186.37      5.28 o 
  -1  -2   8     1024.91     1108.99     15.10 o 
   0  -2   8      492.97      526.22     13.73 o 
   1  -2   8      745.87      761.79     17.39 o 
   2  -2   8     1043.65     1204.83     23.62 o 
   3  -2   8       66.46       50.89      4.07 o 
   4  -2   8      126.86      155.76      7.21 o 
   5  -2   8       48.55       41.35      3.92 o 
   6  -2   8       34.17       42.86      3.38 o 
   7  -2   8      470.03      534.99      8.63 o 
   8  -2   8       55.94       49.59      3.16 o 
   9  -2   8       68.50       70.09      4.20 o 
  10  -2   8        8.18       14.35      2.46 o 
  11  -2   8        0.28       -0.30      0.80 o 
  -9  -1   8       98.83      124.20      3.54 o 
  -8  -1   8        1.51        3.87      1.01 o 
  -7  -1   8      176.17      170.63      8.43 o 
  -6  -1   8       96.15      100.12      6.55 o 
  -5  -1   8      520.25      517.50     14.57 o 
  -4  -1   8      311.15      263.89     10.00 o 
  -3  -1   8      102.39       87.26      5.56 o 
  -2  -1   8      504.99      435.26     15.94 o 
  -1  -1   8     2483.80     2549.26     62.15 o 
   0  -1   8     1671.59     1928.43     32.80 o 
   1  -1   8     2601.73     2805.33     43.86 o 
   2  -1   8      990.91      974.82     20.03 o 
   3  -1   8       21.76       24.91      2.84 o 
   4  -1   8     1090.21     1078.51     21.83 o 
   5  -1   8       21.01       41.15      3.68 o 
   6  -1   8      143.26      145.23      7.07 o 
   7  -1   8      307.56      289.13      5.96 o 
   8  -1   8        0.99        4.72      1.55 o 
   9  -1   8       90.66      103.40      9.75 o 
  10  -1   8        0.06        0.77      1.06 o 
  11  -1   8        9.93       14.40      2.03 o 
  12  -1   8       21.40       17.66      1.50 o 
 -10   0   8       52.82       50.88      2.45 o 
  -9   0   8       18.20       10.56      1.27 o 
  -8   0   8       81.52      107.06      3.48 o 
  -7   0   8      138.97      126.30      5.04 o 
  -6   0   8      435.96      463.43     14.18 o 
  -5   0   8      677.37      661.43     16.64 o 
  -4   0   8      275.87      326.29     11.77 o 
  -3   0   8        7.10        8.41      2.09 o 
  -2   0   8       37.80       51.06      4.24 o 
  -1   0   8       16.16       12.81      1.24 o 
   0   0   8       42.81       77.89      4.89 o 
   1   0   8     1710.49     1803.38     30.80 o 
   2   0   8        3.29        9.72      1.88 o 
   3   0   8      200.45      173.13      7.03 o 
   4   0   8        1.40       11.01      1.97 o 
   5   0   8      397.92      314.89      9.73 o 
   6   0   8      923.05      885.63     13.75 o 
   7   0   8       11.06       17.13      2.13 o 
   8   0   8       42.30       52.07      3.22 o 
   9   0   8      192.27      175.90      9.00 o 
  10   0   8        0.32        3.40      1.11 o 
  11   0   8        0.95       -1.44      1.44 o 
  12   0   8        0.19        0.77      1.20 o 
 -10   1   8       76.54       73.94      3.01 o 
  -9   1   8        3.33        8.28      1.73 o 
  -8   1   8       80.26       62.17      5.09 o 
  -7   1   8       80.05       53.71      3.42 o 
  -6   1   8      201.49      183.15      6.03 o 
  -5   1   8      313.40      311.58      6.47 o 
  -4   1   8       56.97       56.55      3.15 o 
  -3   1   8       64.36       72.95      3.31 o 
  -2   1   8      142.60      146.26      4.45 o 
  -1   1   8      267.49      245.50      5.64 o 
   0   1   8        4.05        4.30      1.50 o 
   1   1   8       64.75       39.42      3.37 o 
   2   1   8        1.24        3.85      1.54 o 
   3   1   8       18.35       37.11      3.14 o 
   4   1   8      168.39      120.63      3.84 o 
   5   1   8      340.56      388.64      8.64 o 
   6   1   8      196.26      195.02      8.26 o 
   7   1   8      615.99      619.45     11.58 o 
   8   1   8      114.01       70.29      5.64 o 
   9   1   8        5.46        7.84      1.71 o 
  10   1   8       13.22       23.37      1.96 o 
  11   1   8      105.73       95.49      7.60 o 
  12   1   8        5.07        9.51      1.32 o 
  -9   2   8       20.21       21.47      2.50 o 
  -8   2   8      143.53      126.25      5.69 o 
  -7   2   8       95.42      108.95      4.60 o 
  -6   2   8      129.10      141.83      4.37 o 
  -5   2   8        8.12       16.65      1.64 o 
  -4   2   8       90.48       59.43      4.33 o 
  -3   2   8      183.84      181.46      7.26 o 
  -2   2   8      273.88      281.22      8.79 o 
  -1   2   8       35.24       39.52      2.36 o 
   0   2   8       14.00        6.44      1.71 o 
   1   2   8      999.67      888.20     18.59 o 
   2   2   8      325.76      391.27     10.80 o 
   3   2   8      697.05      723.53     15.46 o 
   4   2   8      473.58      506.79      8.44 o 
   5   2   8       18.71        6.30      1.78 o 
   6   2   8      243.37      216.01      8.62 o 
   7   2   8        0.45        2.81      1.55 o 
   8   2   8      705.00      701.47     18.18 o 
   9   2   8      279.45      279.70     10.34 o 
  10   2   8        8.10        4.55      1.93 o 
  11   2   8        2.09        3.88      0.99 o 
  12   2   8        4.54       11.57      1.32 o 
  -9   3   8       26.77       35.82      2.94 o 
  -8   3   8       48.01       43.26      1.98 o 
  -7   3   8      233.93      199.84      4.84 o 
  -6   3   8      482.88      460.83      8.00 o 
  -5   3   8      145.01      140.46      4.19 o 
  -4   3   8       78.03       91.71      2.85 o 
  -3   3   8      105.45      157.03      7.14 o 
  -2   3   8      903.18      959.41     19.86 o 
  -1   3   8       92.04       91.94      5.04 o 
   0   3   8      470.91      402.52     11.89 o 
   1   3   8        4.43        3.58      1.39 o 
   2   3   8      590.57      754.96     16.26 o 
   3   3   8     1054.13     1158.62     21.09 o 
   5   3   8        4.65       10.74      1.95 o 
   6   3   8      108.90      100.48      4.19 o 
   7   3   8      107.11      127.19      7.44 o 
   8   3   8      108.59       93.22      6.40 o 
   9   3   8       13.98       16.49      3.11 o 
  10   3   8       53.17       46.57      3.92 o 
  11   3   8        0.81        2.51      0.96 o 
  -9   4   8      177.90      154.17      5.47 o 
  -8   4   8       39.13       43.79      2.46 o 
  -7   4   8       10.82        6.71      1.20 o 
  -6   4   8      109.48      114.80      3.90 o 
  -5   4   8      457.09      406.80      7.56 o 
  -4   4   8      598.23      600.49      6.48 o 
  -3   4   8      230.26      253.32      9.83 o 
  -2   4   8       18.06       14.77      2.38 o 
  -1   4   8       10.82        5.23      1.63 o 
   0   4   8       54.67       47.57      3.70 o 
   1   4   8     1721.31     1613.32     19.94 o 
   2   4   8      142.04      137.82      4.36 o 
   3   4   8      239.83      258.19      9.20 o 
   6   4   8      411.60      437.57      9.36 o 
   7   4   8      157.27      154.09      7.99 o 
   8   4   8      174.01      191.36      8.93 o 
   9   4   8        7.28        6.35      1.59 o 
  10   4   8        0.04        1.68      1.49 o 
  11   4   8       62.66       68.42      3.04 o 
  -9   5   8        3.85        1.47      0.86 o 
  -8   5   8      227.73      198.98      4.92 o 
  -7   5   8       48.05       41.62      2.46 o 
  -6   5   8      234.56      246.94      5.70 o 
  -5   5   8      275.36      277.03      8.50 o 
  -4   5   8       61.00       61.97      2.24 o 
  -3   5   8      533.26      524.36      6.04 o 
  -2   5   8      314.26      354.99     12.18 o 
  -1   5   8      424.28      501.66     12.61 o 
   0   5   8     1148.67     1018.12     27.52 o 
   1   5   8        2.02        0.77      0.87 o 
   2   5   8        0.62        5.41      1.83 o 
   3   5   8      745.87      795.81     18.70 o 
   4   5   8       42.11       32.76      3.69 o 
   5   5   8       38.89       46.93      2.10 o 
   6   5   8        2.72        8.30      1.81 o 
   7   5   8        5.62       11.26      2.02 o 
   8   5   8       47.04       44.81      4.40 o 
   9   5   8       13.14       12.43      1.75 o 
  10   5   8        4.14        6.18      1.14 o 
  -8   6   8       36.97       28.42      1.70 o 
  -7   6   8       19.13       24.24      2.05 o 
  -6   6   8      308.92      271.91      4.87 o 
  -5   6   8      311.07      296.41      5.46 o 
  -4   6   8        4.31        6.70      1.17 o 
  -3   6   8        8.57       12.15      1.15 o 
  -2   6   8       11.76       14.14      1.73 o 
  -1   6   8      915.84      981.88      8.52 o 
   0   6   8     2622.98     2836.24     44.92 o 
   1   6   8      146.86      122.92      6.62 o 
   2   6   8      238.30      209.91      8.94 o 
   3   6   8       37.04       40.70      2.03 o 
   4   6   8       48.81       66.96      2.07 o 
   5   6   8      502.55      497.65      7.12 o 
   6   6   8       58.00       57.20      3.47 o 
   7   6   8       33.34       39.96      2.96 o 
   8   6   8        8.60        6.48      1.50 o 
   9   6   8       33.63       27.30      2.03 o 
  10   6   8       33.30       32.95      2.62 o 
  -8   7   8        1.01       -0.25      0.73 o 
  -7   7   8        8.64        3.23      0.92 o 
  -6   7   8       59.32       41.96      1.80 o 
  -5   7   8        8.13        7.61      1.10 o 
  -4   7   8      128.91      120.68      3.52 o 
  -3   7   8      444.21      481.14      6.55 o 
  -2   7   8        0.69        4.66      1.14 o 
  -1   7   8       17.71       18.69      1.18 o 
   0   7   8        2.82        2.93      0.75 o 
   1   7   8       40.66       58.64      2.23 o 
   2   7   8     1908.75     1934.61     21.92 o 
   3   7   8       29.34       38.28      2.68 o 
   4   7   8        5.30        3.22      1.23 o 
   5   7   8       32.19       28.65      2.60 o 
   6   7   8       92.82       86.88      4.06 o 
   7   7   8        9.77        8.57      1.64 o 
   8   7   8        9.72        9.76      2.37 o 
   9   7   8        3.10        4.72      1.72 o 
  10   7   8        1.34        2.62      0.95 o 
  -7   8   8      109.25      101.27      3.94 o 
  -6   8   8       19.71       15.48      1.50 o 
  -5   8   8        9.89       14.58      1.21 o 
  -4   8   8        8.10        4.22      0.97 o 
  -3   8   8        2.69        2.91      1.13 o 
  -2   8   8       71.37       97.14      2.71 o 
  -1   8   8      849.44      959.49     10.06 o 
   0   8   8       46.56       57.85      1.98 o 
   1   8   8      216.39      230.79      4.63 o 
   2   8   8       13.50       11.56      1.96 o 
   3   8   8        8.55        4.03      1.20 o 
   4   8   8      252.50      228.63      6.48 o 
   5   8   8        2.77        4.81      1.61 o 
   6   8   8      105.09      103.53      6.28 o 
   7   8   8       15.92        9.07      2.37 o 
   8   8   8        0.08       -1.43      1.69 o 
   9   8   8       14.40       14.68      1.71 o 
  -6   9   8        9.74        7.00      1.75 o 
  -5   9   8       28.47       35.52      1.62 o 
  -4   9   8        8.64        3.51      0.90 o 
  -3   9   8       15.20       22.39      2.28 o 
  -2   9   8       89.25       73.33      2.49 o 
  -1   9   8       21.49       25.73      1.97 o 
   0   9   8      416.16      525.18      8.48 o 
   1   9   8      144.15      150.81      4.28 o 
   2   9   8       70.99       69.11      3.78 o 
   3   9   8      284.57      285.18     14.13 o 
   4   9   8       44.80       30.36      2.39 o 
   5   9   8       17.25       16.02      1.80 o 
   6   9   8        2.25       -0.34      1.54 o 
   7   9   8       15.83       20.17      2.50 o 
   8   9   8        2.23        2.25      1.08 o 
  -5  10   8       30.58       27.11      1.91 o 
  -4  10   8      171.25      150.98      3.72 o 
  -3  10   8       75.97       86.47      3.23 o 
  -2  10   8        4.53        6.67      1.17 o 
  -1  10   8       21.95       43.88      2.14 o 
   0  10   8       46.59       44.17      2.17 o 
   1  10   8        0.72       -0.06      1.53 o 
   2  10   8      102.54      127.21      6.21 o 
   3  10   8      162.42      142.55      6.17 o 
   4  10   8       31.66       38.45      2.22 o 
   5  10   8       37.26       25.15      1.97 o 
   6  10   8       17.62       14.90      1.93 o 
   7  10   8        3.24        4.45      1.05 o 
  -3  11   8        5.53        3.37      0.96 o 
  -2  11   8        4.53        0.93      0.62 o 
  -1  11   8       94.80      122.44      3.18 o 
   0  11   8        8.76        6.79      1.60 o 
   1  11   8       11.27       17.15      2.18 o 
   2  11   8       41.20       37.41      2.94 o 
   3  11   8        4.33        1.24      1.26 o 
   4  11   8       32.86       24.92      2.01 o 
   1  12   8      125.71      121.36      3.69 o 
  -1 -10   9       14.50       20.74      1.75 o 
   0 -10   9       46.46       37.66      1.81 o 
   1 -10   9       23.96       20.69      1.46 o 
   2 -10   9        7.88       10.82      0.98 o 
   3 -10   9       33.24       36.02      1.36 o 
   4 -10   9        5.93        3.00      0.64 o 
  -4  -9   9       25.68        8.81      0.85 o 
  -3  -9   9      224.85      199.89      4.48 o 
  -2  -9   9        4.65       10.29      2.52 o 
  -1  -9   9        4.57        8.39      1.31 o 
   0  -9   9       11.13        4.78      1.17 o 
   1  -9   9       45.39       33.26      2.25 o 
   2  -9   9       21.79       21.20      1.89 o 
   3  -9   9      297.87      344.82      7.07 o 
   4  -9   9       29.67       48.80      2.41 o 
   5  -9   9       13.73       27.22      1.78 o 
   6  -9   9       43.06       51.08      2.72 o 
  -5  -8   9       35.75       46.75      2.60 o 
  -4  -8   9       78.51       99.22      3.08 o 
  -3  -8   9      152.38      159.25      6.58 o 
  -2  -8   9        0.86        2.30      1.13 o 
  -1  -8   9      128.80       94.00      3.93 o 
   0  -8   9       47.25       48.98      3.00 o 
   1  -8   9        2.92       -1.01      1.22 o 
   2  -8   9      111.84       88.86      3.98 o 
   3  -8   9        0.81       -0.23      1.11 o 
   4  -8   9       23.87       39.32      3.64 o 
   5  -8   9       32.50       33.27      4.16 o 
   6  -8   9       16.60       25.29      1.72 o 
   7  -8   9       79.28      100.38      4.07 o 
  -6  -7   9      182.91      168.76     13.34 o 
  -5  -7   9       22.41       11.52      1.09 o 
  -4  -7   9        1.75        3.75      1.83 o 
  -3  -7   9       16.10       17.43      2.78 o 
  -2  -7   9       11.22       19.69      2.02 o 
  -1  -7   9      695.14      617.44     13.91 o 
   0  -7   9        1.42        8.05      1.66 o 
   1  -7   9      173.25      172.24      5.86 o 
   2  -7   9      236.13      228.10      6.72 o 
   3  -7   9        5.67        1.60      1.72 o 
   4  -7   9      626.59      626.14     11.60 o 
   5  -7   9       14.82       15.26      1.82 o 
   6  -7   9       63.74       71.14      3.25 o 
   7  -7   9        2.03        2.90      1.04 o 
   8  -7   9        2.89        1.86      1.39 o 
   9  -7   9      123.63      116.43      3.60 o 
  -7  -6   9       38.40       29.10      2.25 o 
  -6  -6   9        6.42        4.31      1.10 o 
  -5  -6   9      164.92      193.43      5.10 o 
  -4  -6   9      147.64      169.21      7.84 o 
  -3  -6   9       95.57       91.67      5.91 o 
  -2  -6   9       86.38       66.63      3.47 o 
  -1  -6   9      169.34      148.55      7.66 o 
   0  -6   9       12.94       10.42      2.44 o 
   1  -6   9     1134.16     1169.28     17.38 o 
   2  -6   9      114.74      104.08      6.37 o 
   3  -6   9        7.55       14.86      2.89 o 
   4  -6   9      146.64      124.59      7.05 o 
   5  -6   9       28.34       30.10      3.67 o 
   6  -6   9      382.99      405.77     12.31 o 
   7  -6   9        3.81        6.91      1.34 o 
   8  -6   9       81.49       74.20      4.43 o 
   9  -6   9       31.88       23.99      2.23 o 
  -8  -5   9       40.98       52.40      2.61 o 
  -7  -5   9       18.91       20.76      2.41 o 
  -6  -5   9       65.97       84.51      3.58 o 
  -5  -5   9        6.05       10.28      2.46 o 
  -4  -5   9       30.03       26.46      3.41 o 
  -3  -5   9       60.96       92.24      6.01 o 
  -2  -5   9      131.54      141.18      7.32 o 
  -1  -5   9      236.30      196.16      5.81 o 
   0  -5   9       24.79       18.40      1.81 o 
   1  -5   9       94.41       74.19      2.97 o 
   2  -5   9       11.05        6.99      1.69 o 
   3  -5   9      736.04      756.39     21.95 o 
   4  -5   9      249.71      252.14     10.00 o 
   5  -5   9        7.81       10.67      2.51 o 
   6  -5   9      224.97      260.72     10.10 o 
   7  -5   9       19.16       23.47      3.12 o 
   8  -5   9       83.05       77.32      3.35 o 
   9  -5   9       54.47       58.57      3.81 o 
  10  -5   9       33.85       30.11      2.00 o 
  -8  -4   9        0.27        3.76      1.29 o 
  -7  -4   9       17.12       25.84      2.98 o 
  -6  -4   9       61.50       74.47      3.96 o 
  -5  -4   9       32.75       25.10      2.43 o 
  -4  -4   9       25.75       19.35      3.15 o 
  -3  -4   9        2.11        4.49      2.05 o 
  -2  -4   9      112.71       92.22      4.12 o 
  -1  -4   9       29.81       35.88      3.20 o 
   0  -4   9        3.62        4.75      1.21 o 
   1  -4   9       22.56       15.32      2.71 o 
   2  -4   9      689.14      593.55     15.92 o 
   3  -4   9       94.50       83.15      3.93 o 
   4  -4   9      132.94      121.03      4.90 o 
   5  -4   9      321.26      363.10      8.99 o 
   6  -4   9        5.52        8.72      2.40 o 
   7  -4   9        1.52        2.15      1.74 o 
   8  -4   9        7.42        7.63      2.09 o 
   9  -4   9       30.65       30.15      3.06 o 
  10  -4   9        3.22        3.94      0.85 o 
  -8  -3   9        0.43        1.37      0.82 o 
  -7  -3   9       28.28       42.01      2.53 o 
  -6  -3   9       12.90        1.97      1.85 o 
  -5  -3   9        2.43        4.10      1.51 o 
  -4  -3   9       12.21       24.38      3.36 o 
  -3  -3   9        0.91        2.11      1.24 o 
  -2  -3   9       29.78       41.03      3.72 o 
  -1  -3   9      259.12      268.29      6.76 o 
   0  -3   9       35.30       22.48      3.03 o 
   1  -3   9       17.26       20.05      2.86 o 
   2  -3   9      310.45      295.94     10.68 o 
   3  -3   9       74.16       75.54      5.34 o 
   4  -3   9       60.80       44.73      4.21 o 
   5  -3   9        6.63       10.31      1.72 o 
   6  -3   9       98.65      100.31     10.05 o 
   7  -3   9       73.38       81.48      5.77 o 
   8  -3   9       87.93       96.09      3.75 o 
   9  -3   9      261.15      246.77      6.03 o 
  10  -3   9       12.40       12.74      1.75 o 
  11  -3   9        7.01        5.49      1.13 o 
  -9  -2   9        2.13       -0.74      0.83 o 
  -8  -2   9       38.87       41.77      1.91 o 
  -7  -2   9      233.96      245.25      6.51 o 
  -6  -2   9       48.72       40.48      4.17 o 
  -5  -2   9        0.07        2.46      1.18 o 
  -4  -2   9       27.95       37.56      2.85 o 
  -2  -2   9      468.44      580.46     17.99 o 
  -1  -2   9      349.49      355.92      7.72 o 
   0  -2   9      441.19      413.47     12.73 o 
   1  -2   9      494.21      506.02     14.17 o 
   2  -2   9       38.96       59.99      4.64 o 
   3  -2   9      187.05      152.54      7.40 o 
   4  -2   9      214.74      215.14      9.04 o 
   5  -2   9        7.51       13.29      2.49 o 
   6  -2   9       12.43       10.71      1.75 o 
   7  -2   9       10.11        7.24      1.58 o 
   8  -2   9       26.98       26.08      2.41 o 
   9  -2   9       25.25       30.27      2.35 o 
  10  -2   9        2.26       -1.26      1.26 o 
  11  -2   9       16.18       14.88      1.24 o 
  -9  -1   9        0.25       -1.85      1.85 o 
  -8  -1   9        2.58        3.00      1.04 o 
  -7  -1   9        0.55        1.22      1.16 o 
  -6  -1   9       32.28       27.38      2.48 o 
  -5  -1   9     1146.59     1012.10     22.43 o 
  -4  -1   9      138.44      150.85      5.10 o 
  -3  -1   9      136.79      132.94      7.25 o 
  -2  -1   9      167.58      150.94      7.66 o 
  -1  -1   9       62.81       93.69      3.57 o 
   0  -1   9     1888.55     1839.00     33.03 o 
   1  -1   9     2448.64     2618.58     42.67 o 
   2  -1   9      461.74      473.32     13.56 o 
   3  -1   9        0.41        0.07      1.27 o 
   4  -1   9      104.11       94.80      5.71 o 
   5  -1   9       23.65       12.38      2.29 o 
   6  -1   9     1013.81     1126.43     16.58 o 
   7  -1   9        0.03        3.11      2.17 o 
   8  -1   9      104.70      100.65      4.24 o 
   9  -1   9        5.38        6.58      1.48 o 
  10  -1   9       14.24       21.10      1.89 o 
  11  -1   9        3.65        4.41      1.25 o 
  -9   0   9       66.19       60.00      2.60 o 
  -8   0   9      145.31      133.83      4.31 o 
  -7   0   9        0.69        2.66      1.10 o 
  -6   0   9      134.39      180.55      5.95 o 
  -5   0   9       53.17       40.88      5.96 o 
  -4   0   9       35.93       21.03      1.76 o 
  -3   0   9       89.86      107.39      6.85 o 
  -2   0   9      136.46      109.05      6.55 o 
  -1   0   9       26.29       41.70      4.02 o 
   0   0   9      136.27      130.47      6.74 o 
   1   0   9      825.26      704.53     17.11 o 
   2   0   9     1388.27     1303.01     25.22 o 
   3   0   9      777.70      746.28     17.41 o 
   4   0   9       58.96       61.59      4.48 o 
   5   0   9       77.93       82.08      5.12 o 
   6   0   9        0.11        4.85      1.42 o 
   7   0   9      236.84      268.87     10.13 o 
   8   0   9      137.10      140.52      7.47 o 
   9   0   9       43.78       44.21      4.28 o 
  10   0   9        0.00        1.78      3.23 o 
  11   0   9        8.92        2.05      1.27 o 
  -9   1   9       22.13       21.29      2.16 o 
  -8   1   9       18.09       13.88      1.59 o 
  -7   1   9       24.30       22.77      1.80 o 
  -6   1   9     1007.43      949.16     12.53 o 
  -5   1   9       54.25       73.83      3.69 o 
  -4   1   9      308.29      280.15      7.62 o 
  -3   1   9       20.17       18.99      3.28 o 
  -2   1   9       52.67       58.50      4.94 o 
  -1   1   9     1620.00     1683.91     31.47 o 
   0   1   9        7.09        4.20      1.70 o 
   1   1   9       71.76       87.15      5.32 o 
   2   1   9      198.88      200.01      7.99 o 
   3   1   9      152.71      126.83      6.23 o 
   4   1   9      521.94      442.29     12.24 o 
   5   1   9      967.39      941.60     19.32 o 
   6   1   9      702.79      765.96     18.09 o 
   7   1   9       69.93      115.57      4.72 o 
   8   1   9       74.93       82.51      5.98 o 
   9   1   9      300.19      316.99     11.21 o 
  10   1   9        3.85        1.10      1.65 o 
  11   1   9        1.94        4.60      1.03 o 
  -9   2   9        2.37        4.97      1.26 o 
  -8   2   9       47.77       36.14      2.34 o 
  -7   2   9       40.71       38.17      5.32 o 
  -6   2   9      510.38      490.43      8.31 o 
  -5   2   9      154.31      117.89      4.91 o 
  -4   2   9      217.46      217.27      5.47 o 
  -3   2   9       47.74       42.81      3.45 o 
  -2   2   9      378.77      444.15     14.63 o 
  -1   2   9      436.25      484.92     20.94 o 
   0   2   9      118.21      137.75      6.92 o 
   1   2   9       67.90       79.47      5.07 o 
   2   2   9     1285.86     1431.81     26.56 o 
   3   2   9     1177.90     1202.78     23.06 o 
   4   2   9        8.10        4.48      1.38 o 
   5   2   9        1.13        3.60      1.45 o 
   6   2   9      570.49      569.04     20.09 o 
   7   2   9      363.99      341.71      8.24 o 
   8   2   9      207.73      175.75      8.77 o 
   9   2   9        7.73        3.92      2.26 o 
  10   2   9        0.14        1.86      1.66 o 
  11   2   9       10.25        9.15      1.25 o 
  -9   3   9       51.02       26.20      2.16 o 
  -8   3   9       47.26       38.01      4.38 o 
  -7   3   9       16.12       14.64      1.84 o 
  -6   3   9      296.08      313.80      6.69 o 
  -5   3   9      106.37       99.61      5.01 o 
  -4   3   9      322.96      342.23      5.31 o 
  -3   3   9        0.83        2.17      1.13 o 
  -2   3   9      145.71      140.53      5.15 o 
  -1   3   9       23.46       19.20      1.96 o 
   0   3   9       90.64       92.43      5.78 o 
   1   3   9      262.23      263.39      9.52 o 
   2   3   9        0.65        5.56      1.62 o 
   3   3   9      123.13      115.87      5.71 o 
   6   3   9      172.91      174.01      7.98 o 
   7   3   9      245.37      248.71     10.06 o 
   8   3   9      122.00      107.37      6.75 o 
   9   3   9        3.76        4.17      2.11 o 
  10   3   9        0.99        3.06      1.19 o 
  11   3   9        3.80        4.46      1.01 o 
  -9   4   9       15.56        9.74      1.30 o 
  -8   4   9       17.01        9.98      0.97 o 
  -7   4   9      410.73      420.76      6.89 o 
  -6   4   9       22.77       21.50      1.83 o 
  -5   4   9       34.96       32.72      2.27 o 
  -4   4   9      109.36      125.34      3.07 o 
  -3   4   9        6.18        7.07      0.85 o 
  -2   4   9      728.06      763.82     18.56 o 
  -1   4   9      199.92      177.79      8.78 o 
   0   4   9      416.24      379.29     12.39 o 
   1   4   9       19.43       28.41      3.15 o 
   2   4   9      123.73      137.71      6.52 o 
   5   4   9      203.96      194.80      5.84 o 
   6   4   9        3.72        2.07      1.44 o 
   7   4   9      107.95       88.45      4.35 o 
   8   4   9       22.66       21.23      2.35 o 
   9   4   9        6.76        4.35      1.44 o 
  10   4   9       72.15       66.85      8.82 o 
  11   4   9        4.68        6.48      0.90 o 
  -8   5   9        5.41        3.68      0.88 o 
  -7   5   9        0.29        0.87      0.75 o 
  -6   5   9       32.17       41.19      2.32 o 
  -5   5   9      542.83      584.52      7.95 o 
  -4   5   9        1.89        4.46      1.07 o 
  -3   5   9       13.48        5.68      0.96 o 
  -2   5   9       81.90       84.59      2.12 o 
  -1   5   9      165.57      159.90      8.37 o 
   0   5   9      967.59      915.10     22.69 o 
   1   5   9      111.68      131.00      5.89 o 
   2   5   9      533.98      527.65     14.67 o 
   4   5   9      248.39      206.58      3.78 o 
   5   5   9      239.11      215.80      5.28 o 
   6   5   9      152.38      129.99      5.90 o 
   7   5   9      291.38      306.05      8.05 o 
   8   5   9       77.71       57.67      5.04 o 
   9   5   9        0.01        2.46      1.15 o 
  10   5   9        2.02        3.17      0.98 o 
  -8   6   9        2.62        1.84      0.64 o 
  -7   6   9       14.46       14.45      1.18 o 
  -6   6   9        0.90        0.64      0.77 o 
  -5   6   9        3.00        3.50      0.93 o 
  -4   6   9      179.92      217.09      4.76 o 
  -3   6   9      171.18      176.27      3.82 o 
  -2   6   9      149.58      162.80      3.29 o 
  -1   6   9      424.31      400.48      5.26 o 
   0   6   9       10.43        8.41      0.79 o 
   1   6   9      229.79      235.57      3.31 o 
   2   6   9     1524.63     1621.87     13.49 o 
   3   6   9       78.72       60.46      2.18 o 
   4   6   9       62.46       44.43      1.90 o 
   5   6   9        0.00        0.88      0.94 o 
   6   6   9      238.20      213.13      5.27 o 
   7   6   9      195.08      183.80      5.94 o 
   8   6   9       22.35       16.56      3.13 o 
   9   6   9       24.32       23.15      4.07 o 
  10   6   9        0.28        4.27      1.33 o 
  -7   7   9       88.19       78.97      2.70 o 
  -6   7   9       82.57       69.25      2.09 o 
  -5   7   9       92.46       88.09      2.72 o 
  -4   7   9      109.52      114.69      3.36 o 
  -3   7   9        2.31        4.96      0.95 o 
  -2   7   9      104.35      115.95      2.79 o 
  -1   7   9     1599.11     1639.64     12.67 o 
   0   7   9      127.87      114.83      2.55 o 
   1   7   9      385.46      423.64      5.45 o 
   2   7   9      120.13      115.07      2.74 o 
   3   7   9      261.49      277.79      5.33 o 
   4   7   9      505.42      522.10      8.46 o 
   5   7   9       12.53        9.55      1.75 o 
   6   7   9       70.79       61.71      3.31 o 
   7   7   9       12.58        9.22      2.63 o 
   8   7   9       24.76       29.11      3.19 o 
   9   7   9       56.22       51.72      3.48 o 
  -6   8   9        7.56        8.20      1.27 o 
  -5   8   9      121.12      122.60      3.27 o 
  -4   8   9       24.27       25.79      1.81 o 
  -3   8   9        1.25        0.82      1.00 o 
  -2   8   9       27.11       26.45      1.53 o 
  -1   8   9        2.95        8.75      0.95 o 
   0   8   9      372.99      390.11      5.66 o 
   1   8   9      171.71      172.03      3.65 o 
   2   8   9        1.62        3.24      1.66 o 
   3   8   9        2.15        2.05      1.06 o 
   4   8   9       41.51       34.28      2.07 o 
   5   8   9      111.40      116.12      4.43 o 
   6   8   9       34.20       37.98      2.53 o 
   7   8   9        1.10        1.71      1.72 o 
   8   8   9       10.39        6.46      1.61 o 
   9   8   9        2.52        1.26      0.90 o 
  -5   9   9        4.14        1.65      1.00 o 
  -4   9   9        0.06       -1.15      1.15 o 
  -3   9   9      141.12      195.02      4.42 o 
  -2   9   9       44.24       45.83      1.91 o 
  -1   9   9      147.02      171.01      3.73 o 
   0   9   9       69.92       63.81      2.33 o 
   1   9   9       20.69        7.81      1.18 o 
   2   9   9      198.72      209.20     11.93 o 
   3   9   9      159.04      138.57      7.06 o 
   4   9   9       16.14       14.69      1.75 o 
   5   9   9       50.45       54.23      2.77 o 
   6   9   9        4.60        7.35      1.85 o 
   7   9   9       10.88       11.05      1.81 o 
   8   9   9        6.84        6.19      1.15 o 
  -4  10   9        9.73       13.27      1.67 o 
  -3  10   9       11.39       11.16      1.40 o 
  -2  10   9        0.10        4.09      0.83 o 
  -1  10   9      167.95      224.30      4.47 o 
   0  10   9       15.52       17.96      1.46 o 
   1  10   9      128.61      144.73      6.41 o 
   2  10   9        3.57        0.99      1.52 o 
   3  10   9        1.27        5.76      1.89 o 
   4  10   9       41.87       39.35      2.08 o 
   5  10   9       31.61       29.70      1.69 o 
   6  10   9       38.41       32.22      2.30 o 
  -2  11   9        6.75        6.89      1.11 o 
  -1  11   9       97.60      106.48      3.90 o 
   0  11   9       22.53       38.08      2.71 o 
   1  11   9       46.21       65.95      3.63 o 
   2  11   9        2.42        1.00      1.18 o 
   3  11   9       26.03       20.19      2.05 o 
   4  11   9        0.23       -0.92      0.92 o 
   1 -10  10       58.92       67.48      2.00 o 
   2 -10  10       19.77       17.19      1.07 o 
  -3  -9  10       28.93       30.57      4.29 o 
  -2  -9  10      120.66      127.68      7.03 o 
  -1  -9  10       47.23       50.54      1.80 o 
   0  -9  10        7.21        9.24      1.51 o 
   1  -9  10       42.79       54.79      2.55 o 
   2  -9  10        1.72        2.66      0.95 o 
   3  -9  10       45.07       45.55      2.26 o 
   4  -9  10       40.15       34.45      1.84 o 
   5  -9  10       27.28       23.95      1.36 o 
  -4  -8  10       43.73       30.04      1.68 o 
  -3  -8  10        2.59        4.40      1.03 o 
  -2  -8  10       41.52       50.84      2.44 o 
  -1  -8  10       33.42       36.70      2.33 o 
   0  -8  10        6.59        9.04      1.44 o 
   1  -8  10       32.16       29.29      1.79 o 
   2  -8  10       76.91       91.88      3.83 o 
   3  -8  10       77.28       71.30      3.33 o 
   4  -8  10        6.45        0.67      1.79 o 
   5  -8  10      101.15      123.18      2.96 o 
   6  -8  10       27.56       31.81      1.41 o 
   7  -8  10      148.40      149.54      7.18 o 
  -5  -7  10       18.51       30.20      1.78 o 
  -4  -7  10      214.56      200.18      5.29 o 
  -3  -7  10       83.38       87.27      5.16 o 
  -2  -7  10        6.27        2.54      1.19 o 
  -1  -7  10        3.30        0.68      1.10 o 
   0  -7  10       29.82       33.04      3.05 o 
   1  -7  10       34.94       28.01      2.41 o 
   2  -7  10        4.13        6.24      2.71 o 
   3  -7  10      182.02      171.45      5.59 o 
   4  -7  10        0.33       -1.04      2.98 o 
   5  -7  10       12.71       10.34      1.53 o 
   6  -7  10      130.40       87.63      5.10 o 
   7  -7  10       33.36       25.47      1.74 o 
   8  -7  10      231.59      255.06      6.63 o 
  -6  -6  10       54.04       45.18      4.42 o 
  -5  -6  10        7.98        1.60      1.66 o 
  -4  -6  10      102.08      115.14      6.07 o 
  -3  -6  10      282.47      307.99     10.65 o 
  -2  -6  10       89.68       80.01      5.51 o 
  -1  -6  10       37.29       42.60      2.80 o 
   0  -6  10      153.00      185.77      7.42 o 
   1  -6  10        7.67        9.21      1.66 o 
   2  -6  10       66.84       70.11      3.71 o 
   3  -6  10      149.69      123.22      7.10 o 
   4  -6  10       10.42       14.57      2.84 o 
   5  -6  10      239.43      223.81      9.22 o 
   6  -6  10        0.05        0.34      1.65 o 
   7  -6  10       13.16       15.99      2.41 o 
   8  -6  10      269.93      265.74     14.43 o 
   9  -6  10        0.04        1.62      1.04 o 
  -7  -5  10       11.17       15.06      1.80 o 
  -6  -5  10      321.16      339.31     17.80 o 
  -5  -5  10       14.39        9.75      2.02 o 
  -4  -5  10      184.75      165.43      7.82 o 
  -3  -5  10       63.44       44.12      4.24 o 
  -2  -5  10       77.50       80.20      5.54 o 
  -1  -5  10      111.22       77.94      3.68 o 
   0  -5  10      978.97     1040.16     19.02 o 
   1  -5  10       30.60       28.13      2.44 o 
   2  -5  10      289.69      312.01      7.70 o 
   3  -5  10       10.79       15.75      2.70 o 
   4  -5  10       36.06       34.22      3.98 o 
   5  -5  10       87.05       56.06      4.79 o 
   6  -5  10        6.20        7.64      2.31 o 
   7  -5  10      183.60      177.61      7.71 o 
   8  -5  10       47.66       50.08      4.35 o 
   9  -5  10       10.34       15.07      2.04 o 
  -8  -4  10        0.24        1.46      0.84 o 
  -7  -4  10      101.93      102.63      4.89 o 
  -6  -4  10       21.70       12.64      1.57 o 
  -5  -4  10       35.31       53.26      3.66 o 
  -4  -4  10       75.46       81.57      6.68 o 
  -3  -4  10       64.15       53.06      4.69 o 
  -2  -4  10      694.39      576.66     15.55 o 
  -1  -4  10      213.65      239.47      6.62 o 
   0  -4  10      125.98      147.95      4.37 o 
   1  -4  10        3.51       11.98      1.61 o 
   2  -4  10      231.14      238.32     14.00 o 
   3  -4  10       24.29       21.04      2.85 o 
   4  -4  10      389.76      372.98     12.38 o 
   5  -4  10        7.32        9.48      2.40 o 
   6  -4  10      151.14      152.29      7.83 o 
   7  -4  10      581.20      529.49     14.76 o 
   8  -4  10       37.51       35.47      3.53 o 
   9  -4  10       72.57       60.16      3.00 o 
  10  -4  10       65.49       63.73      3.63 o 
  -8  -3  10       10.13       15.69      1.29 o 
  -7  -3  10      234.53      252.74      8.50 o 
  -6  -3  10        9.68       20.25      2.98 o 
  -5  -3  10       91.49      110.41      5.13 o 
  -4  -3  10      105.23       92.92      4.36 o 
  -3  -3  10      131.38      141.89      7.17 o 
  -2  -3  10      576.56      477.38      9.43 o 
  -1  -3  10      122.20      119.47      3.82 o 
   0  -3  10      415.51      464.52      9.54 o 
   1  -3  10      146.36      128.10      7.09 o 
   2  -3  10        7.99       13.49      2.52 o 
   3  -3  10       37.74       20.90      3.15 o 
   4  -3  10      110.27      126.77      3.95 o 
   5  -3  10      385.71      359.13      8.73 o 
   6  -3  10       52.84       45.73      4.37 o 
   7  -3  10        0.10        2.52      1.54 o 
   8  -3  10      305.29      338.62     12.62 o 
   9  -3  10       16.89       15.04      2.27 o 
  10  -3  10        1.75        3.68      1.13 o 
  -8  -2  10       93.68       78.23      2.63 o 
  -7  -2  10        0.01        3.89      1.10 o 
  -6  -2  10      118.69      118.48      5.49 o 
  -5  -2  10      146.57      154.05      5.31 o 
  -4  -2  10      118.05      102.18      4.47 o 
  -3  -2  10     1027.38      980.34     15.40 o 
  -2  -2  10       95.31       99.00      4.48 o 
  -1  -2  10        2.84        0.28      2.27 o 
   0  -2  10      603.71      577.36     14.06 o 
   1  -2  10      666.19      658.15     17.49 o 
   2  -2  10     1991.56     2063.81     37.47 o 
   3  -2  10      352.74      300.07     11.26 o 
   4  -2  10      116.21      143.30      7.57 o 
   5  -2  10      338.23      328.54      8.04 o 
   6  -2  10        8.52       21.99      3.38 o 
   7  -2  10      213.39      218.87      9.23 o 
   8  -2  10       74.21       70.61      5.32 o 
   9  -2  10        2.87        2.48      0.98 o 
  10  -2  10       14.02       14.70      1.30 o 
  11  -2  10       37.01       40.80      2.45 o 
  -8  -1  10       19.55       21.27      2.61 o 
  -7  -1  10       51.32       68.38      2.67 o 
  -6  -1  10       85.03       77.13      3.68 o 
  -5  -1  10      355.46      324.90      7.76 o 
  -4  -1  10      143.87      148.36      5.23 o 
  -3  -1  10      820.03      786.34     45.28 o 
  -2  -1  10       76.01       92.33      6.35 o 
  -1  -1  10      235.87      220.47      9.55 o 
   0  -1  10       52.98       77.95      3.39 o 
   1  -1  10       20.46       10.90      2.37 o 
   2  -1  10       81.16       84.28      5.71 o 
   3  -1  10      151.54      151.29      7.61 o 
   4  -1  10      183.45      215.20      9.21 o 
   5  -1  10       25.89       30.63      3.46 o 
   6  -1  10      402.83      387.20      8.85 o 
   7  -1  10        6.08        1.71      2.21 o 
   8  -1  10        9.75        5.97      2.26 o 
   9  -1  10       13.09       15.40      2.83 o 
  10  -1  10       25.52       23.28      1.82 o 
  11  -1  10        0.11        1.18      0.96 o 
  -8   0  10        8.30       12.76      1.42 o 
  -7   0  10       14.47        7.53      1.12 o 
  -6   0  10      211.42      189.15      5.82 o 
  -5   0  10       70.07       60.89      3.54 o 
  -4   0  10      215.61      213.03      5.20 o 
  -3   0  10      215.33      180.63      6.11 o 
  -2   0  10      780.24      689.44     18.69 o 
  -1   0  10      944.93      891.19     21.41 o 
   0   0  10      465.66      523.36     15.23 o 
   1   0  10      198.04      165.47      7.94 o 
   2   0  10       60.81       71.80      5.17 o 
   3   0  10       17.07       17.75      2.75 o 
   4   0  10      529.64      518.53     14.52 o 
   5   0  10      144.36      122.34      6.54 o 
   6   0  10        1.48        5.07      1.38 o 
   7   0  10       35.85       32.34      3.81 o 
   8   0  10        1.06        4.64      2.20 o 
   9   0  10       83.11       88.22      5.63 o 
  10   0  10        2.42        2.87      1.67 o 
  11   0  10       20.11       32.09      2.55 o 
  -9   1  10       56.94       44.67      2.36 o 
  -8   1  10        0.05        0.37      0.88 o 
  -7   1  10       11.93       12.31      1.64 o 
  -6   1  10       47.49       44.16      2.44 o 
  -5   1  10       91.67       76.73      3.95 o 
  -4   1  10      206.17      184.50      6.22 o 
  -3   1  10      303.02      272.27     13.29 o 
  -2   1  10      442.54      530.70     16.28 o 
  -1   1  10       14.03        7.66      2.21 o 
   0   1  10       97.68       70.93      5.31 o 
   1   1  10     1959.03     1937.50     34.96 o 
   2   1  10      205.38      249.29      9.63 o 
   3   1  10      355.17      382.74     12.08 o 
   4   1  10       18.09        8.74      2.03 o 
   5   1  10       43.28       38.56      3.67 o 
   6   1  10      766.32      766.29     18.06 o 
   7   1  10      446.26      390.58     12.74 o 
   8   1  10       84.98      100.75      6.50 o 
   9   1  10        6.36        7.59      2.48 o 
  10   1  10        8.27        4.09      1.19 o 
  11   1  10       30.62       38.55      1.97 o 
  -9   2  10        0.92        1.44      0.74 o 
  -8   2  10       77.11       76.11      2.91 o 
  -7   2  10       11.92        8.84      1.58 o 
  -6   2  10        0.01        2.95      1.37 o 
  -5   2  10       17.76       21.01      2.25 o 
  -4   2  10       89.63       66.82      3.69 o 
  -3   2  10      126.53      105.32      2.77 o 
  -2   2  10      120.06      111.25      7.34 o 
  -1   2  10      244.14      244.93     10.52 o 
   0   2  10      148.39      147.66      7.68 o 
   1   2  10      455.66      429.93     13.43 o 
   2   2  10        6.73        3.00      1.40 o 
   3   2  10      749.27      811.05     18.54 o 
   4   2  10      256.73      280.29      9.64 o 
   6   2  10       71.31       45.35      4.30 o 
   7   2  10        3.76        6.15      2.38 o 
   8   2  10      299.67      275.81     10.60 o 
   9   2  10      103.03       92.20      5.77 o 
  10   2  10        0.59        4.44      1.27 o 
  11   2  10        0.00        0.60      1.88 o 
  -8   3  10        4.45        2.93      1.86 o 
  -7   3  10      106.17       79.68      3.55 o 
  -6   3  10      378.95      334.84      6.35 o 
  -5   3  10        6.12        9.87      1.43 o 
  -4   3  10        0.08        1.65      1.51 o 
  -3   3  10      253.38      207.73      3.08 o 
  -2   3  10      272.75      300.40      7.90 o 
  -1   3  10     1231.58     1172.43     26.09 o 
   0   3  10       96.36      113.94      6.79 o 
   1   3  10        2.69        1.50      1.25 o 
   2   3  10        2.91        3.07      1.50 o 
   3   3  10        3.95        4.18      1.59 o 
   5   3  10      659.49      679.19      8.21 o 
   6   3  10       32.32       22.62      2.86 o 
   7   3  10      181.79      166.92      5.82 o 
   8   3  10       19.04       12.40      1.95 o 
   9   3  10       38.90       34.72      5.49 o 
  10   3  10       82.56       77.60      3.29 o 
  11   3  10       11.21        9.97      2.59 o 
  -8   4  10        3.84        2.77      1.20 o 
  -7   4  10      332.57      302.56      6.29 o 
  -6   4  10        0.33        1.32      1.01 o 
  -5   4  10        8.46        7.09      1.37 o 
  -4   4  10        6.10        7.42      1.13 o 
  -3   4  10       29.75       25.21      1.50 o 
  -2   4  10      120.49      111.02      2.44 o 
  -1   4  10        0.16        2.12      1.80 o 
   0   4  10       19.11       30.96      3.78 o 
   1   4  10      164.23      164.99      8.01 o 
   2   4  10      481.25      522.20     14.31 o 
   4   4  10       56.17       43.87      2.32 o 
   5   4  10      172.74      192.84      5.50 o 
   6   4  10      138.28      139.48      5.27 o 
   7   4  10      401.46      403.14      9.30 o 
   8   4  10        7.16        4.65      1.53 o 
   9   4  10        8.03        5.61      1.43 o 
  10   4  10       13.59       15.60      1.63 o 
  11   4  10       17.99       13.33      1.03 o 
  -8   5  10        2.34        0.59      0.92 o 
  -7   5  10       27.62       26.99      1.51 o 
  -6   5  10       43.29       41.47      2.18 o 
  -5   5  10       47.98       61.03      2.37 o 
  -4   5  10      169.82      168.12      4.10 o 
  -3   5  10       20.23       21.72      1.45 o 
  -2   5  10       43.72       43.52      1.72 o 
  -1   5  10       76.47       72.94      1.88 o 
   0   5  10       99.03      112.13      2.35 o 
   1   5  10        8.58       10.31      1.51 o 
   2   5  10      123.37       96.91      2.99 o 
   3   5  10       15.88       17.79      1.67 o 
   4   5  10      211.58      220.10      4.02 o 
   5   5  10      283.14      255.17      5.36 o 
   6   5  10       64.74       72.74      3.13 o 
   7   5  10       25.57       25.97      2.49 o 
   8   5  10       18.81       11.63      1.78 o 
   9   5  10       46.82       41.00      2.55 o 
  10   5  10       24.42       25.00      1.67 o 
  -7   6  10      155.75      133.82      4.74 o 
  -6   6  10        0.21       -0.51      1.07 o 
  -5   6  10      189.43      197.96      4.13 o 
  -4   6  10       14.86       12.28      1.34 o 
  -3   6  10      179.24      182.06      3.90 o 
  -2   6  10       12.25       20.70      1.32 o 
  -1   6  10      215.36      257.51      3.58 o 
   0   6  10      438.67      463.16      5.26 o 
   1   6  10      142.89      125.51      2.88 o 
   2   6  10      568.15      601.96      7.26 o 
   3   6  10      281.24      264.90      5.97 o 
   4   6  10      344.13      311.24      5.52 o 
   5   6  10       84.60       76.10      2.43 o 
   6   6  10      159.24      137.37      3.48 o 
   7   6  10      163.69      158.98      5.38 o 
   8   6  10       28.73       21.47      2.01 o 
   9   6  10        0.59        2.04      1.06 o 
  10   6  10        4.67        3.83      1.17 o 
  -7   7  10        0.28       -0.12      0.73 o 
  -6   7  10       29.72       27.78      1.22 o 
  -5   7  10       96.57      105.99      2.92 o 
  -4   7  10       56.18       50.22      2.18 o 
  -3   7  10      172.52      191.87      3.90 o 
  -2   7  10       12.38       14.97      1.19 o 
  -1   7  10       61.29       78.33      2.33 o 
   0   7  10        2.28        0.04      0.74 o 
   1   7  10      449.04      504.22      6.09 o 
   2   7  10       40.23       40.31      1.73 o 
   3   7  10       49.46       44.29      1.98 o 
   4   7  10        1.69        4.47      1.10 o 
   5   7  10      161.71      148.56      5.17 o 
   6   7  10       27.30       32.98      2.53 o 
   7   7  10        4.24        1.34      1.84 o 
   8   7  10       26.45       21.92      2.71 o 
   9   7  10        3.74        4.79      1.38 o 
  -6   8  10      111.74       98.12      3.79 o 
  -5   8  10        0.64        1.85      0.73 o 
  -4   8  10        2.45        4.44      1.01 o 
  -3   8  10       54.15       74.31      2.96 o 
  -2   8  10      158.91      166.43      3.36 o 
  -1   8  10      384.63      412.20      5.18 o 
   0   8  10       47.64       54.62      2.10 o 
   1   8  10        2.12        1.97      0.80 o 
   2   8  10      278.73      290.00      4.72 o 
   3   8  10       50.52       43.89      2.37 o 
   4   8  10       24.25       20.97      1.72 o 
   5   8  10       18.74       14.30      1.43 o 
   6   8  10        0.10        1.67      0.81 o 
   7   8  10      117.97      113.18      5.40 o 
   8   8  10        6.62        8.82      1.61 o 
   9   8  10        2.81       -0.56      0.65 o 
  -5   9  10        5.92        7.66      1.22 o 
  -4   9  10       50.63       51.92      2.61 o 
  -3   9  10       42.08       60.47      2.92 o 
  -2   9  10        3.75       -0.25      0.88 o 
  -1   9  10      280.66      332.71      5.17 o 
   0   9  10        0.64        3.70      0.86 o 
   1   9  10      264.09      266.94      4.65 o 
   2   9  10       29.95       23.86      1.71 o 
   3   9  10       37.85       34.00      2.46 o 
   4   9  10       59.85       53.28      4.13 o 
   5   9  10        0.65        1.22      1.01 o 
   6   9  10       30.03       29.51      2.59 o 
   7   9  10        0.66       -1.37      1.37 o 
  -3  10  10        4.53        2.30      0.79 o 
  -2  10  10      286.81      329.72      9.98 o 
  -1  10  10       16.67        9.78      1.06 o 
   0  10  10       26.59       44.64      1.96 o 
   1  10  10      163.44      178.14      6.71 o 
   2  10  10        8.02        4.09      1.66 o 
   3  10  10        7.76        6.74      1.71 o 
   4  10  10        8.94        7.87      1.77 o 
   5  10  10        1.13        3.01      1.11 o 
   0  11  10      146.93      169.98      4.94 o 
   1  11  10       16.20       12.01      1.67 o 
   2  11  10       14.96       19.80      1.94 o 
   3  11  10       20.93       24.94      1.98 o 
  -1  -9  11        5.73        7.50      1.22 o 
   0  -9  11       68.00       64.78      2.22 o 
   1  -9  11      134.46      147.67      3.60 o 
   2  -9  11        9.75        8.46      1.07 o 
   3  -9  11       19.77       17.19      1.25 o 
   4  -9  11      144.11      137.26      3.04 o 
  -3  -8  11      113.86      110.99      3.08 o 
  -2  -8  11       17.24       15.66      2.15 o 
  -1  -8  11       87.90       76.47      3.11 o 
   0  -8  11        6.65        7.92      1.51 o 
   1  -8  11       26.33       24.19      1.94 o 
   2  -8  11      246.82      252.24      5.92 o 
   3  -8  11       80.58       99.93      3.59 o 
   4  -8  11        0.61        2.78      1.38 o 
   5  -8  11        0.71        1.60      1.21 o 
   6  -8  11        0.01        0.20      0.57 o 
  -5  -7  11       47.34       24.02      1.77 o 
  -4  -7  11       20.06       16.95      1.45 o 
  -3  -7  11        0.07        2.23      0.98 o 
  -2  -7  11        0.46        2.65      1.17 o 
  -1  -7  11      143.98      135.82      4.71 o 
   0  -7  11        2.22        4.03      1.00 o 
   1  -7  11        0.19        2.21      0.89 o 
   2  -7  11       15.61       17.82      1.92 o 
   3  -7  11       20.75       23.07      2.71 o 
   4  -7  11       58.95       69.52      3.29 o 
   5  -7  11      319.66      353.99      5.68 o 
   6  -7  11       37.75       31.97      1.58 o 
   7  -7  11        0.30        1.31      0.56 o 
   8  -7  11        2.06        5.81      1.07 o 
  -6  -6  11      117.73      131.26      4.09 o 
  -5  -6  11       24.40       19.45      1.55 o 
  -4  -6  11       38.78       48.31      2.66 o 
  -3  -6  11       24.83       21.11      2.06 o 
  -2  -6  11       61.96       60.42      4.55 o 
  -1  -6  11        0.91        1.12      1.23 o 
   0  -6  11       11.01        8.86      1.50 o 
   1  -6  11        8.55        3.82      1.04 o 
   2  -6  11       74.01       70.18      3.61 o 
   3  -6  11        1.18        2.83      1.45 o 
   4  -6  11       11.42       17.25      1.96 o 
   5  -6  11        3.50        3.56      1.79 o 
   6  -6  11        1.00        1.15      1.47 o 
   7  -6  11      162.69      176.15      4.64 o 
   8  -6  11       20.28       18.17      1.34 o 
   9  -6  11       23.86       26.31      1.79 o 
  -6  -5  11      136.73       96.65      7.71 o 
  -5  -5  11       22.96       30.56      2.18 o 
  -4  -5  11      471.75      474.58      9.47 o 
  -3  -5  11        0.04        1.09      1.30 o 
  -2  -5  11        1.16        1.77      1.82 o 
  -1  -5  11       69.86       58.96      4.75 o 
   0  -5  11      166.95      155.50      5.18 o 
   1  -5  11       13.95       22.89      1.84 o 
   2  -5  11       67.39       59.92      3.30 o 
   3  -5  11        9.05       11.76      1.80 o 
   4  -5  11       84.49       81.15      5.70 o 
   5  -5  11      169.59      157.08      7.80 o 
   6  -5  11       34.54       45.59      4.20 o 
   7  -5  11      105.68      107.28      5.72 o 
   8  -5  11       31.57       35.42      2.15 o 
   9  -5  11      132.66      144.51      5.02 o 
  -7  -4  11      171.26      192.17      4.06 o 
  -6  -4  11        2.17        8.27      1.21 o 
  -5  -4  11      225.74      206.32      5.76 o 
  -4  -4  11       55.22       62.61      3.46 o 
  -3  -4  11      652.22      701.89     12.79 o 
  -2  -4  11        1.62        1.91      1.62 o 
  -1  -4  11       51.10       66.11      4.82 o 
   0  -4  11       51.26       42.15      2.64 o 
   1  -4  11      652.97      595.14      9.74 o 
   2  -4  11      185.41      164.07      4.37 o 
   3  -4  11       37.20       18.53      2.99 o 
   4  -4  11       16.27       14.43      2.84 o 
   5  -4  11        6.60        3.05      1.88 o 
   6  -4  11      144.92      135.62      7.38 o 
   7  -4  11      337.24      390.44     12.17 o 
   8  -4  11        2.07        2.70      1.56 o 
   9  -4  11        0.23        2.66      0.90 o 
  10  -4  11        1.36        1.06      0.76 o 
  -7  -3  11       10.31       15.45      1.42 o 
  -6  -3  11      162.17      181.18      7.16 o 
  -5  -3  11      228.79      234.69      6.32 o 
  -4  -3  11        8.10        8.41      1.64 o 
  -3  -3  11      187.57      226.90      6.70 o 
  -2  -3  11       95.20      123.68      6.28 o 
  -1  -3  11      151.37      135.90      8.72 o 
   0  -3  11        4.56        2.39      1.90 o 
   1  -3  11      510.76      546.81      8.65 o 
   2  -3  11     2362.74     2297.34     25.07 o 
   3  -3  11       26.87       22.60      2.58 o 
   4  -3  11       71.31       89.38      5.95 o 
   5  -3  11       44.94       29.30      5.23 o 
   6  -3  11      167.91      176.99      6.00 o 
   7  -3  11      588.97      628.64     24.65 o 
   8  -3  11      207.93      176.86      7.73 o 
   9  -3  11       29.52       32.50      3.05 o 
  10  -3  11        0.06        1.28      0.65 o 
  -8  -2  11        6.07        6.91      1.20 o 
  -7  -2  11      156.89      148.13      4.25 o 
  -6  -2  11      131.56      106.15      5.69 o 
  -5  -2  11      104.56      139.19      4.88 o 
  -4  -2  11      301.87      286.62      7.48 o 
  -3  -2  11      315.09      288.32      7.49 o 
  -2  -2  11        4.32        3.53      1.63 o 
  -1  -2  11     2247.48     2602.22     96.58 o 
   0  -2  11       15.20       32.12      2.09 o 
   1  -2  11      157.10      157.26      8.35 o 
   2  -2  11       73.28       64.33      5.38 o 
   3  -2  11        3.50        8.63      2.42 o 
   4  -2  11      951.13      904.13     14.52 o 
   5  -2  11        7.44       11.35      2.61 o 
   6  -2  11       12.77       23.29      3.68 o 
   7  -2  11      119.84      112.42      6.65 o 
   8  -2  11       11.27       23.17      3.35 o 
   9  -2  11      128.91      154.49      9.05 o 
  10  -2  11       79.91       69.07      3.60 o 
  11  -2  11       15.79       16.17      1.37 o 
  -8  -1  11        2.16        5.61      1.25 o 
  -7  -1  11       17.46       17.63      1.30 o 
  -6  -1  11      127.82      114.70      4.08 o 
  -5  -1  11       84.48       63.28      3.33 o 
  -4  -1  11      652.41      662.38     14.99 o 
  -3  -1  11      198.78      221.14      9.60 o 
  -2  -1  11       51.29       32.37      2.84 o 
  -1  -1  11     1408.51     1522.07     40.24 o 
   0  -1  11      120.37      101.82      6.75 o 
   1  -1  11     2419.50     2553.97     44.40 o 
   2  -1  11      316.52      297.39     11.53 o 
   3  -1  11        3.45        8.32      2.31 o 
   4  -1  11      145.13      105.65      5.08 o 
   5  -1  11      105.52      105.67      4.41 o 
   6  -1  11      910.80      889.38     14.00 o 
   7  -1  11        3.56        7.00      1.60 o 
   8  -1  11        6.66        9.56      1.69 o 
   9  -1  11       14.58       11.59      1.67 o 
  10  -1  11       13.89       21.73      1.38 o 
  -8   0  11       95.23       70.54      4.01 o 
  -7   0  11        2.11        1.46      0.92 o 
  -6   0  11       18.13       26.06      1.78 o 
  -5   0  11       15.29       16.63      3.27 o 
  -4   0  11      161.81      135.52      7.12 o 
  -3   0  11      403.19      326.65      8.60 o 
  -2   0  11      403.58      438.38     13.72 o 
  -1   0  11      128.86      111.28      7.23 o 
   0   0  11      305.21      320.84     12.25 o 
   1   0  11     3162.25     3132.19     51.63 o 
   2   0  11       11.63        9.53      2.43 o 
   3   0  11      135.07      123.75      7.07 o 
   4   0  11       27.25       21.39      3.10 o 
   5   0  11       88.32       87.15      3.20 o 
   6   0  11      609.81      524.28      8.15 o 
   7   0  11      557.30      592.24     19.12 o 
   8   0  11       36.59       33.99      4.09 o 
   9   0  11       36.95       33.40      2.49 o 
  10   0  11       16.48       25.92      1.98 o 
  11   0  11       19.98       11.61      1.53 o 
  -8   1  11      110.56       98.65      2.87 o 
  -7   1  11        0.80        1.43      0.96 o 
  -6   1  11       64.81       63.23      3.32 o 
  -5   1  11      140.16      132.88      5.03 o 
  -4   1  11       74.48       62.29      2.81 o 
  -3   1  11      186.35      162.61      4.77 o 
  -2   1  11       80.11       85.96      3.42 o 
  -1   1  11      217.34      193.48      9.62 o 
   0   1  11      922.83      948.30     22.80 o 
   1   1  11       15.94       21.45      3.37 o 
   2   1  11       82.34       87.27      6.06 o 
   3   1  11     1404.40     1390.68     28.04 o 
   4   1  11        1.30        1.72      1.49 o 
   5   1  11       76.93       75.93      3.23 o 
   6   1  11       11.11       20.15      1.69 o 
   7   1  11        3.06        7.76      1.80 o 
   8   1  11      289.75      292.58      7.58 o 
   9   1  11        0.03        0.82      1.16 o 
  10   1  11       16.91       25.40      2.01 o 
  11   1  11        0.16       -0.72      0.72 o 
  -8   2  11        4.95        2.15      1.49 o 
  -7   2  11        0.46        1.57      1.39 o 
  -6   2  11      207.58      212.58      8.42 o 
  -5   2  11      346.29      354.06      8.51 o 
  -4   2  11      183.63      156.20      5.56 o 
  -3   2  11       73.01       52.23      2.21 o 
  -2   2  11       19.84       14.49      1.53 o 
  -1   2  11      893.79      833.18     21.71 o 
   0   2  11      695.13      614.77     17.75 o 
   1   2  11        1.39        7.03      2.19 o 
   2   2  11      351.81      352.49     12.34 o 
   3   2  11       19.16       20.35      2.88 o 
   4   2  11       26.38       24.89      3.09 o 
   5   2  11       52.62       48.35      2.40 o 
   6   2  11       41.54       57.51      3.54 o 
   7   2  11       23.88       21.42      2.41 o 
   8   2  11       12.19       10.76      1.85 o 
   9   2  11        1.48        3.51      1.31 o 
  10   2  11       81.93       98.18      3.62 o 
  11   2  11       17.02        7.97      0.99 o 
  -8   3  11       64.53       40.56      2.56 o 
  -7   3  11      103.72       92.33      4.09 o 
  -6   3  11        0.02        0.67      1.11 o 
  -5   3  11        1.49        2.25      1.02 o 
  -4   3  11      163.60      169.95      4.64 o 
  -3   3  11       40.51       36.79      1.58 o 
  -2   3  11      144.74      109.49      2.40 o 
  -1   3  11       36.36       39.01      1.58 o 
   0   3  11       28.72       27.47      3.62 o 
   1   3  11      222.20      182.93      8.79 o 
   2   3  11     1065.63     1053.03     23.15 o 
   3   3  11        4.39        4.24      1.83 o 
   4   3  11       32.44       31.84      1.75 o 
   5   3  11       75.80       66.37      2.85 o 
   6   3  11        7.40        5.04      1.02 o 
   7   3  11      142.50      140.45      5.30 o 
   8   3  11        4.18        3.87      1.40 o 
   9   3  11       21.79       22.65      2.18 o 
  10   3  11        1.53        4.86      1.15 o 
  11   3  11       35.74       31.57      1.53 o 
  -8   4  11        0.54        0.74      0.68 o 
  -7   4  11       78.76       79.03      3.02 o 
  -6   4  11      116.19      114.98      3.36 o 
  -5   4  11      259.86      271.69      5.82 o 
  -4   4  11      233.75      235.19      4.70 o 
  -3   4  11      155.22      180.57      3.39 o 
  -2   4  11       90.45       75.62      2.22 o 
  -1   4  11       77.74      110.12      2.28 o 
   0   4  11      579.88      544.15      5.86 o 
   1   4  11      150.64      156.34      3.07 o 
   2   4  11       20.88       17.16      2.07 o 
   3   4  11       51.43       48.23      2.16 o 
   4   4  11       89.67       94.64      2.58 o 
   5   4  11       12.95       16.45      1.28 o 
   6   4  11        5.65        4.52      1.17 o 
   7   4  11       49.26       47.82      3.89 o 
   8   4  11        0.18       -0.07      1.20 o 
   9   4  11       92.50       87.28      3.71 o 
  10   4  11        0.53        1.74      0.86 o 
  -7   5  11        7.69        4.85      0.68 o 
  -6   5  11       12.67        8.08      1.08 o 
  -5   5  11       67.91       69.29      2.96 o 
  -4   5  11       16.62       20.60      1.56 o 
  -3   5  11      326.04      319.86      5.16 o 
  -2   5  11      348.06      425.91      5.51 o 
  -1   5  11      129.30      135.15      2.76 o 
   0   5  11     1318.81     1363.14     11.34 o 
   1   5  11       15.92        8.73      1.01 o 
   2   5  11      670.71      680.77      8.74 o 
   3   5  11      314.54      270.52      6.04 o 
   4   5  11        4.19        5.19      1.06 o 
   5   5  11      113.32      124.00      3.04 o 
   6   5  11      274.69      273.13      8.01 o 
   7   5  11      273.53      249.49     10.61 o 
   8   5  11        0.19        1.15      1.10 o 
   9   5  11        3.19        0.46      0.91 o 
  10   5  11       15.44       15.92      1.28 o 
  -7   6  11        0.10        3.06      0.99 o 
  -6   6  11       36.34       27.88      1.52 o 
  -5   6  11       15.34       13.72      1.17 o 
  -4   6  11       25.02       20.76      1.52 o 
  -3   6  11      133.10      137.58      3.31 o 
  -2   6  11      107.72      104.58      2.66 o 
  -1   6  11        9.27       14.12      1.01 o 
   0   6  11      518.83      558.45      5.93 o 
   1   6  11       12.65       17.70      1.27 o 
   2   6  11      700.01      709.16      7.42 o 
   3   6  11       20.04       19.81      1.97 o 
   4   6  11      248.99      275.76      7.76 o 
   5   6  11      127.93      121.44      3.33 o 
   6   6  11       16.70        9.50      1.19 o 
   7   6  11       44.34       36.95      2.70 o 
   8   6  11        7.37       11.65      1.56 o 
   9   6  11        7.88        4.80      1.47 o 
  10   6  11        8.74        4.17      1.05 o 
  -6   7  11      111.41       97.39      2.74 o 
  -5   7  11      125.78      130.40      2.81 o 
  -4   7  11       48.46       39.66      1.85 o 
  -3   7  11        2.74        2.71      0.91 o 
  -2   7  11        0.44        0.21      0.90 o 
  -1   7  11      305.21      339.65      4.75 o 
   0   7  11        7.60        7.26      0.95 o 
   1   7  11      190.37      199.80      3.67 o 
   2   7  11      101.55       81.92      2.39 o 
   3   7  11      158.12      154.43      3.49 o 
   4   7  11      490.11      449.88      7.92 o 
   5   7  11        1.43        7.55      1.29 o 
   6   7  11       62.19       63.37      3.17 o 
   7   7  11        0.73        2.15      1.48 o 
   8   7  11        2.00       -1.16      1.34 o 
   9   7  11        0.18       -1.02      1.02 o 
  -5   8  11        0.14        0.30      0.67 o 
  -4   8  11      147.14      169.06      3.72 o 
  -3   8  11       33.87       36.53      2.00 o 
  -2   8  11       73.47       89.98      3.21 o 
  -1   8  11       19.35       32.85      1.56 o 
   0   8  11       89.24      107.54      2.79 o 
   1   8  11      135.88      141.69      3.22 o 
   2   8  11        1.15        1.97      0.93 o 
   3   8  11       18.30       14.20      1.50 o 
   4   8  11       48.12       59.10      3.15 o 
   5   8  11        6.74        5.07      1.01 o 
   6   8  11       15.68       11.18      1.97 o 
   7   8  11        0.96        0.53      0.69 o 
   8   8  11       26.91       22.91      1.98 o 
  -4   9  11      271.09      294.64      6.26 o 
  -3   9  11        8.74        7.54      1.21 o 
  -2   9  11       41.80       53.52      2.74 o 
  -1   9  11        9.99       10.22      1.20 o 
   0   9  11        3.02        8.22      1.00 o 
   1   9  11      151.15      172.35      4.10 o 
   2   9  11       39.55       39.04      2.00 o 
   3   9  11      189.95      176.86      4.79 o 
   4   9  11        0.06        3.12      1.61 o 
   5   9  11        4.01        1.07      1.81 o 
   6   9  11       44.89       31.86      2.31 o 
  -3  10  11       31.72       47.88      2.47 o 
  -2  10  11      103.97      125.65      3.90 o 
  -1  10  11       12.39       21.05      1.49 o 
   0  10  11      121.79      130.77      3.76 o 
   1  10  11       20.29       17.34      2.20 o 
   2  10  11       18.22       26.60      2.59 o 
   3  10  11       63.63       74.50      3.95 o 
   4  10  11       44.33       30.36      2.46 o 
   1  11  11      156.92      170.66      4.60 o 
   2  11  11       26.37       21.34      1.73 o 
  -2  -8  12        3.77        7.19      0.91 o 
  -1  -8  12      165.91      142.97     10.79 o 
   0  -8  12       12.25       11.64      1.30 o 
   1  -8  12       68.89       79.79      2.81 o 
   2  -8  12       71.73       66.09      2.59 o 
   3  -8  12        1.60       -0.62      0.80 o 
   4  -8  12      194.78      160.43      5.54 o 
   5  -8  12        2.04        1.93      1.04 o 
  -4  -7  12       92.24       76.97      2.20 o 
  -3  -7  12       44.74       40.84      2.02 o 
  -2  -7  12      102.45       86.41      3.22 o 
  -1  -7  12        0.15        1.12      0.89 o 
   0  -7  12       55.30       57.45      2.28 o 
   1  -7  12      656.83      665.85     10.53 o 
   2  -7  12        3.41        1.96      1.97 o 
   3  -7  12       28.28       36.13      4.08 o 
   4  -7  12      263.58      295.88      6.30 o 
   5  -7  12        4.32        3.48      0.93 o 
   6  -7  12      148.78      148.59      3.57 o 
   7  -7  12       87.55       76.81      2.10 o 
  -5  -6  12        6.21       14.03      1.41 o 
  -4  -6  12        3.05        1.29      0.84 o 
  -3  -6  12       13.31       15.38      1.69 o 
  -2  -6  12      186.16      188.23      5.50 o 
  -1  -6  12        1.93        1.88      1.12 o 
   0  -6  12       59.95       66.58      2.67 o 
   1  -6  12        0.16        0.82      0.83 o 
   2  -6  12       10.98        6.78      1.42 o 
   3  -6  12        6.23        4.44      1.29 o 
   4  -6  12      270.26      238.90      7.36 o 
   5  -6  12      252.12      268.80      6.18 o 
   6  -6  12       39.42       43.52      2.39 o 
   7  -6  12        8.01       10.47      1.25 o 
   8  -6  12       19.54       20.25      1.39 o 
  -6  -5  12        6.17       15.67      1.50 o 
  -5  -5  12      224.47      186.89      4.34 o 
  -4  -5  12       34.82       38.55      2.38 o 
  -3  -5  12      105.38      106.65      4.17 o 
  -2  -5  12      101.01       95.74      4.18 o 
  -1  -5  12        0.06        0.15      1.18 o 
   0  -5  12       36.12       47.92      2.38 o 
   1  -5  12        0.91        2.94      0.96 o 
   2  -5  12        8.61       12.82      1.43 o 
   3  -5  12      174.01      167.90      5.34 o 
   4  -5  12       11.00       13.18      2.68 o 
   5  -5  12      122.82      125.40      6.81 o 
   6  -5  12       26.37       20.81      2.79 o 
   7  -5  12       71.13       72.62      4.49 o 
   8  -5  12        1.37        3.26      0.97 o 
   9  -5  12       66.42       53.41      2.65 o 
  -6  -4  12        0.59        9.10      1.48 o 
  -5  -4  12       24.51       31.49      3.26 o 
  -4  -4  12        2.94        8.74      1.52 o 
  -3  -4  12      140.95      143.14      5.09 o 
  -2  -4  12       78.59       69.67      3.70 o 
  -1  -4  12      280.11      287.87      7.53 o 
   0  -4  12      147.75      120.65      4.95 o 
   1  -4  12      179.38      161.88      4.32 o 
   2  -4  12       29.13       26.24      2.37 o 
   3  -4  12       66.60       55.43      4.70 o 
   4  -4  12      127.04      158.50      7.88 o 
   5  -4  12        0.18        1.94      1.82 o 
   6  -4  12       48.95       45.09      4.28 o 
   7  -4  12       24.51       28.35      3.28 o 
   8  -4  12      102.21       90.11      4.84 o 
   9  -4  12      196.66      191.31     13.16 o 
  -7  -3  12       29.12       40.37      2.47 o 
  -6  -3  12       70.64       54.82      3.37 o 
  -5  -3  12       10.06       11.94      1.49 o 
  -4  -3  12       34.17       46.07      2.84 o 
  -3  -3  12       46.09       82.81      4.60 o 
  -2  -3  12      151.29      151.73      5.31 o 
  -1  -3  12       20.72       17.36      3.13 o 
   0  -3  12      174.17      222.33      9.91 o 
   1  -3  12      126.35      144.46      5.02 o 
   2  -3  12       14.32       15.91      2.03 o 
   3  -3  12        2.10        4.01      1.93 o 
   4  -3  12      272.18      267.55     10.42 o 
   5  -3  12       45.55       33.33      3.90 o 
   6  -3  12        0.60        3.06      2.05 o 
   7  -3  12        2.78        0.91      1.67 o 
   8  -3  12       43.34       43.14      3.86 o 
   9  -3  12        5.06        7.20      1.66 o 
  10  -3  12        0.51        1.46      0.80 o 
  -7  -2  12        1.00        7.85      0.96 o 
  -6  -2  12      116.09      111.49      3.72 o 
  -5  -2  12      288.40      278.13      6.47 o 
  -4  -2  12      145.74      167.31      5.37 o 
  -3  -2  12      622.71      618.02     11.34 o 
  -2  -2  12        8.37        8.06      2.38 o 
  -1  -2  12      586.70      652.67     17.97 o 
   0  -2  12       66.13       51.92      4.32 o 
   1  -2  12      510.45      610.77     12.19 o 
   2  -2  12      376.72      500.46      8.32 o 
   3  -2  12      197.60      203.02      6.42 o 
   4  -2  12      197.65      187.91      7.83 o 
   5  -2  12       15.69        9.93      2.53 o 
   6  -2  12      892.86      950.38     21.26 o 
   7  -2  12      140.79      120.92      6.69 o 
   8  -2  12        1.63        8.96      1.70 o 
   9  -2  12        0.09        0.27      1.39 o 
  10  -2  12        1.16        3.36      0.72 o 
  -7  -1  12       59.61       51.77      3.32 o 
  -6  -1  12        0.25        1.72      1.00 o 
  -5  -1  12        4.06        8.24      2.43 o 
  -4  -1  12        4.86        4.49      1.98 o 
  -3  -1  12       12.92       18.84      3.11 o 
  -2  -1  12      799.13      826.31     20.54 o 
  -1  -1  12      937.09      979.67     16.46 o 
   0  -1  12      107.84      129.60      5.39 o 
   1  -1  12     1435.66     1435.74     20.71 o 
   2  -1  12      171.23      178.55     15.89 o 
   3  -1  12      231.80      309.90     12.18 o 
   4  -1  12       98.71      127.33      5.80 o 
   5  -1  12       10.26        2.59      1.89 o 
   6  -1  12      354.51      356.28      8.27 o 
   7  -1  12      156.65      172.04      8.02 o 
   8  -1  12      239.44      253.49      9.60 o 
   9  -1  12       98.44      100.58      3.61 o 
  10  -1  12        2.75        4.02      0.86 o 
  -7   0  12       94.82       83.86      5.33 o 
  -6   0  12      139.48      137.10      4.26 o 
  -5   0  12      611.09      633.43     16.53 o 
  -4   0  12      212.62      218.29      6.44 o 
  -3   0  12       34.66       19.92      3.19 o 
  -2   0  12      108.91      155.26      7.97 o 
  -1   0  12       30.55       44.46      4.35 o 
   0   0  12     1533.82     1524.16     20.02 o 
   1   0  12       45.35       59.67      3.61 o 
   2   0  12      293.44      230.96     11.73 o 
   3   0  12      150.33      136.48      6.76 o 
   4   0  12       16.83       18.95      1.70 o 
   5   0  12      621.69      685.28     18.53 o 
   6   0  12      128.80      136.89      4.00 o 
   7   0  12       23.90       17.31      2.02 o 
   8   0  12       44.56       38.78      2.72 o 
   9   0  12       28.96       37.02      2.44 o 
  10   0  12      103.33       98.77      5.23 o 
  -7   1  12       38.93       30.98      1.82 o 
  -6   1  12       85.76       68.60      5.29 o 
  -5   1  12       82.37       59.59      3.20 o 
  -4   1  12      285.60      281.31      5.87 o 
  -3   1  12      631.47      632.63     13.55 o 
  -2   1  12       18.54       21.38      4.25 o 
  -1   1  12      318.22      409.16     10.73 o 
   0   1  12      322.06      357.37      9.44 o 
   1   1  12      699.09      698.66     10.34 o 
   2   1  12      870.56      956.54     16.38 o 
   3   1  12        6.64       10.21      1.42 o 
   4   1  12      413.49      356.18      5.66 o 
   5   1  12      792.98      783.07     10.53 o 
   6   1  12      162.65      189.08      4.73 o 
   7   1  12      177.12      181.12      5.88 o 
   8   1  12       80.74       75.60      3.73 o 
   9   1  12        3.10        5.63      1.36 o 
  10   1  12        3.32        5.38      1.12 o 
  11   1  12        1.88       -0.73      0.73 o 
  -7   2  12        0.52        0.04      0.75 o 
  -6   2  12        7.57       12.89      1.54 o 
  -5   2  12       24.35       19.09      2.05 o 
  -4   2  12      131.72      147.61      4.21 o 
  -3   2  12       15.36       28.75      2.01 o 
  -2   2  12      266.54      251.80      5.56 o 
  -1   2  12      113.99      105.44      3.16 o 
   0   2  12      322.89      273.57      5.82 o 
   1   2  12      120.88      140.96      4.28 o 
   2   2  12      135.75      142.07      5.78 o 
   3   2  12      282.68      283.25      5.16 o 
   4   2  12      107.36      115.28      3.73 o 
   5   2  12        6.01        2.25      1.28 o 
   6   2  12      390.28      395.72      7.12 o 
   7   2  12       59.01       66.38      3.60 o 
   8   2  12        7.15        2.45      1.26 o 
   9   2  12       60.59       73.44      3.90 o 
  10   2  12        4.29        1.70      2.35 o 
  11   2  12        0.09       -0.68      0.68 o 
  -7   3  12      122.97       95.26      3.05 o 
  -6   3  12        2.60        3.35      1.12 o 
  -5   3  12      229.47      231.92      6.43 o 
  -4   3  12       16.99       26.58      1.92 o 
  -3   3  12       69.75       71.16      2.30 o 
  -2   3  12      992.98     1195.15      9.98 o 
  -1   3  12       22.24       24.37      1.34 o 
   0   3  12      850.12      865.41     10.42 o 
   1   3  12        4.13        2.82      0.96 o 
   2   3  12       17.24       28.26      1.76 o 
   3   3  12       24.83       13.91      1.37 o 
   4   3  12        5.51        5.33      1.18 o 
   5   3  12       75.81       65.25      2.85 o 
   6   3  12      102.75       89.82      3.35 o 
   7   3  12       76.08       83.52      3.99 o 
   8   3  12       17.11       15.69      1.96 o 
   9   3  12       60.39       75.13      3.40 o 
  10   3  12        0.17        0.92      0.86 o 
  -7   4  12       24.93       18.87      1.32 o 
  -6   4  12      123.41      109.85      3.85 o 
  -5   4  12      676.49      668.79      9.20 o 
  -4   4  12       38.56       23.38      2.24 o 
  -3   4  12      185.16      187.49      3.39 o 
  -2   4  12        3.50        7.03      0.92 o 
  -1   4  12        0.36        1.01      0.85 o 
   0   4  12     1164.99     1266.97     16.47 o 
   1   4  12       31.70       32.65      1.89 o 
   2   4  12      765.18      748.04     10.70 o 
   3   4  12        2.89        6.85      1.28 o 
   4   4  12      151.75      157.12      4.79 o 
   5   4  12      109.49       78.66      2.72 o 
   6   4  12       12.39       14.30      1.55 o 
   7   4  12      184.33      184.77      5.93 o 
   8   4  12        0.27        1.94      1.13 o 
   9   4  12        7.18       12.33      1.53 o 
  10   4  12        0.42        2.50      0.86 o 
  -7   5  12        1.24        3.00      0.88 o 
  -6   5  12       22.97       16.54      1.17 o 
  -5   5  12        1.49        1.12      0.83 o 
  -4   5  12       69.47       77.67      2.57 o 
  -3   5  12      124.34      154.98      3.44 o 
  -2   5  12       78.86       56.45      1.98 o 
  -1   5  12      359.63      358.21      4.60 o 
   0   5  12      178.30      200.97      3.62 o 
   1   5  12      102.53      116.66      2.78 o 
   2   5  12      667.14      710.08     10.50 o 
   3   5  12        0.23        4.65      1.37 o 
   4   5  12       22.11       14.64      2.14 o 
   5   5  12      187.04      205.67      4.36 o 
   6   5  12      168.82      152.41      4.21 o 
   7   5  12       34.26       30.82      2.47 o 
   8   5  12       12.54       12.71      2.19 o 
   9   5  12        7.93       15.20      2.09 o 
  10   5  12       11.62        8.04      1.35 o 
  -6   6  12      216.21      196.77      4.31 o 
  -5   6  12        1.29       -0.62      0.94 o 
  -4   6  12       37.32       25.82      1.53 o 
  -3   6  12        9.84        7.52      1.12 o 
  -2   6  12       35.46       46.64      1.79 o 
  -1   6  12      538.12      642.98      6.30 o 
   0   6  12       10.73        6.77      0.98 o 
   1   6  12     1950.63     2129.27     15.43 o 
   2   6  12       98.08      115.89      3.08 o 
   3   6  12      271.19      313.35      6.67 o 
   4   6  12      126.88      120.11      4.04 o 
   5   6  12       62.09       82.80      2.72 o 
   6   6  12      253.17      237.58      6.45 o 
   7   6  12       92.90       88.66      5.13 o 
   8   6  12        6.41        8.26      1.86 o 
   9   6  12       67.34       75.40      3.74 o 
  -5   7  12       80.98       76.29      3.96 o 
  -4   7  12       94.40      107.97      3.03 o 
  -3   7  12       76.65      110.61      3.41 o 
  -2   7  12       21.21       20.21      1.57 o 
  -1   7  12        9.64       10.91      1.09 o 
   0   7  12      185.45      195.37      3.49 o 
   1   7  12       84.83       99.99      2.55 o 
   2   7  12       75.53       65.85      2.31 o 
   3   7  12      395.83      419.59      6.61 o 
   4   7  12      514.52      562.27      7.65 o 
   5   7  12       55.50       48.93      2.30 o 
   6   7  12       83.90       77.05      4.45 o 
   7   7  12        0.67        1.77      1.46 o 
   8   7  12      104.50      100.20      4.31 o 
   9   7  12       13.23        7.01      1.06 o 
  -4   8  12       17.19       14.49      1.31 o 
  -3   8  12       18.33       13.54      1.49 o 
  -2   8  12       59.41       78.77      3.47 o 
  -1   8  12       30.11       40.85      1.59 o 
   0   8  12       39.80       36.17      1.60 o 
   1   8  12       28.64       33.55      1.77 o 
   2   8  12       22.24       21.75      1.51 o 
   3   8  12      106.27       96.35      5.02 o 
   4   8  12       24.35       21.45      1.96 o 
   5   8  12      224.37      212.41     11.12 o 
   6   8  12       10.33        7.74      1.32 o 
   7   8  12       44.52       29.41      2.71 o 
  -3   9  12       21.24       30.18      2.46 o 
  -2   9  12       14.09       20.41      1.64 o 
  -1   9  12       31.07       29.34      1.54 o 
   0   9  12       89.55       95.76      2.78 o 
   1   9  12       16.66       18.60      1.83 o 
   2   9  12       19.66       16.32      1.30 o 
   3   9  12       51.33       45.25      4.41 o 
   4   9  12        4.39        3.40      0.91 o 
   5   9  12      111.96       85.02      9.33 o 
  -1  10  12       29.26       51.99      3.05 o 
   0  10  12       57.49       73.77      3.17 o 
   1  10  12       23.08       21.50      2.03 o 
   2  10  12       61.48       51.10      3.09 o 
   3  10  12       14.75       14.36      1.81 o 
   4  10  12        0.92        0.79      1.02 o 
   0  -8  13        0.43        0.00      0.61 o 
   1  -8  13        4.90        1.16      1.22 o 
   2  -8  13        7.50        5.00      0.75 o 
   3  -8  13      206.07      197.73      5.61 o 
   4  -8  13        2.99        1.66      0.91 o 
  -3  -7  13       57.30       71.99      2.99 o 
  -2  -7  13       79.58       81.36      4.27 o 
  -1  -7  13        9.38       13.94      1.29 o 
   0  -7  13      162.72      144.68      3.02 o 
   1  -7  13       58.77       63.58      2.91 o 
   2  -7  13        2.88        1.90      0.98 o 
   3  -7  13       20.56       13.05      1.36 o 
   4  -7  13       29.49       21.62      1.44 o 
   5  -7  13      150.56      149.57      5.38 o 
   6  -7  13       12.95       13.03      1.52 o 
  -4  -6  13        1.65        2.42      1.18 o 
  -3  -6  13        0.88        1.05      1.03 o 
  -2  -6  13       12.23       14.90      1.45 o 
  -1  -6  13        0.64        0.66      0.84 o 
   0  -6  13      178.49      201.90      4.19 o 
   1  -6  13       65.77       75.70      2.59 o 
   2  -6  13      201.32      209.64      5.34 o 
   3  -6  13       63.75       67.00      4.02 o 
   4  -6  13       76.41       65.88      4.41 o 
   5  -6  13       12.17        6.42      1.17 o 
   6  -6  13       11.58        2.68      0.89 o 
   7  -6  13       55.96       62.02      2.18 o 
  -4  -5  13       38.13       34.96      1.89 o 
  -3  -5  13      132.32      116.44      3.88 o 
  -2  -5  13        8.83        4.90      1.17 o 
  -1  -5  13       48.14       51.11      2.88 o 
   0  -5  13       83.01       87.75      3.74 o 
   1  -5  13        0.06        1.47      0.88 o 
   2  -5  13       56.04       70.49      4.02 o 
   3  -5  13       11.86       17.07      2.69 o 
   4  -5  13      165.13      169.95      7.65 o 
   5  -5  13       51.31       43.35      3.83 o 
   6  -5  13        3.95        0.69      1.26 o 
   7  -5  13      153.70      112.14      5.08 o 
   8  -5  13       10.25        2.99      0.80 o 
  -5  -4  13        0.96       -0.37      0.68 o 
  -4  -4  13        3.77        2.91      0.95 o 
  -3  -4  13        2.82        4.74      1.21 o 
  -2  -4  13      128.33      115.84      4.37 o 
  -1  -4  13       38.33       46.58      2.87 o 
   0  -4  13       59.01       76.00      5.72 o 
   1  -4  13       13.28       12.97      1.74 o 
   2  -4  13        2.43        5.72      1.45 o 
   3  -4  13      134.88      115.31      6.43 o 
   4  -4  13        4.17        5.19      1.98 o 
   5  -4  13       59.51       60.19      4.71 o 
   6  -4  13      165.14      145.74      7.07 o 
   7  -4  13       52.66       49.15      3.81 o 
   8  -4  13        0.37        3.03      1.37 o 
   9  -4  13       97.17       72.01      4.97 o 
  -6  -3  13        2.45        3.43      1.11 o 
  -5  -3  13       31.63       17.74      1.20 o 
  -4  -3  13       34.41       35.36      2.24 o 
  -3  -3  13       86.00       78.01      3.54 o 
  -2  -3  13       19.03       23.27      3.44 o 
  -1  -3  13       58.03       76.75      5.87 o 
   0  -3  13      162.86      161.88      8.40 o 
   1  -3  13      139.80      146.03      7.74 o 
   2  -3  13       30.56       24.70      2.26 o 
   3  -3  13      267.47      276.43     10.20 o 
   4  -3  13      448.20      465.31     13.90 o 
   5  -3  13       19.01       20.15      3.15 o 
   6  -3  13       14.49        5.53      1.71 o 
   7  -3  13       16.67       22.65      3.04 o 
   8  -3  13       83.23       90.17      4.92 o 
   9  -3  13       26.67       23.05      2.17 o 
  -6  -2  13       40.38       28.11      2.46 o 
  -5  -2  13        1.72        6.01      0.90 o 
  -4  -2  13        0.06        0.29      1.55 o 
  -3  -2  13       72.97       66.13      5.15 o 
  -2  -2  13       73.69       76.78      5.82 o 
  -1  -2  13      333.54      317.92      7.87 o 
   0  -2  13        3.01        8.59      2.48 o 
   1  -2  13      309.07      363.04     12.56 o 
   2  -2  13        3.46        8.86      2.14 o 
   3  -2  13      259.56      278.59     10.16 o 
   4  -2  13       84.25       66.85      5.22 o 
   5  -2  13        1.83       -0.43      1.37 o 
   6  -2  13       53.09       60.66      2.76 o 
   7  -2  13        0.29        1.34      1.43 o 
   8  -2  13       50.22       30.25      3.19 o 
   9  -2  13        0.03        3.35      1.37 o 
  10  -2  13        2.29        1.36      0.72 o 
  -7  -1  13       18.85       26.14      1.96 o 
  -6  -1  13       71.68       64.11      3.86 o 
  -5  -1  13      490.02      501.11      8.84 o 
  -4  -1  13        4.42        4.39      1.32 o 
  -3  -1  13       49.47       42.80      4.24 o 
  -2  -1  13      132.66      122.50      7.26 o 
  -1  -1  13       35.43       27.63      3.67 o 
   0  -1  13      516.44      536.20     12.24 o 
   1  -1  13      135.87      146.17      7.76 o 
   2  -1  13      305.48      281.53     10.64 o 
   3  -1  13      670.83      657.21     16.44 o 
   4  -1  13        3.30        8.22      2.16 o 
   5  -1  13       25.36       41.21      2.86 o 
   6  -1  13        4.00       10.85      4.53 o 
   7  -1  13       22.34       22.35      3.09 o 
   8  -1  13        0.90        2.65      1.92 o 
   9  -1  13        7.80       12.08      1.48 o 
  10  -1  13       32.85       30.30      2.22 o 
  -7   0  13       14.44        4.13      1.10 o 
  -6   0  13       52.74       45.48      3.45 o 
  -5   0  13      148.14      132.87      6.52 o 
  -4   0  13      175.06      190.44     12.26 o 
  -3   0  13      396.11      390.69      8.89 o 
  -2   0  13       85.02       95.02      4.30 o 
  -1   0  13        0.19       -0.02      1.40 o 
   0   0  13       18.97       24.31      2.38 o 
   1   0  13      584.03      542.85     12.86 o 
   2   0  13      624.86      669.00     10.38 o 
   3   0  13       11.77       11.79      2.69 o 
   4   0  13       52.19       47.76      2.91 o 
   5   0  13      452.28      476.55      9.64 o 
   6   0  13      220.00      243.00      8.19 o 
   7   0  13       75.05       92.39      3.86 o 
   8   0  13        5.09        3.47      1.19 o 
   9   0  13       15.46       16.58      1.62 o 
  10   0  13        3.49        2.94      0.72 o 
  -7   1  13       57.85       44.53      2.69 o 
  -6   1  13       36.44       29.67      1.80 o 
  -5   1  13       22.21       28.74      3.24 o 
  -4   1  13      214.25      198.13      9.62 o 
  -3   1  13      124.39      127.01      4.91 o 
  -2   1  13      281.44      230.29      6.80 o 
  -1   1  13     1921.81     1942.80     39.84 o 
   0   1  13        7.24        3.32      2.08 o 
   1   1  13       24.36       15.81      1.67 o 
   2   1  13      666.96      747.82     13.00 o 
   3   1  13      576.29      600.36      9.53 o 
   4   1  13      141.90      160.76      5.39 o 
   5   1  13        0.18       -0.47      1.06 o 
   6   1  13        6.97       10.50      1.36 o 
   7   1  13      265.82      263.58      7.54 o 
   8   1  13        6.54        4.35      1.24 o 
   9   1  13       80.83       82.70      5.59 o 
  10   1  13        0.01       -0.79      0.79 o 
  -7   2  13      123.01      106.00      4.00 o 
  -6   2  13        0.11        1.19      0.81 o 
  -5   2  13       89.34       76.82      3.33 o 
  -4   2  13      100.41       74.89      3.89 o 
  -3   2  13      371.81      345.95      9.31 o 
  -2   2  13       30.09       25.13      1.89 o 
  -1   2  13       58.65       36.43      2.46 o 
   0   2  13     1507.10     1433.89     15.92 o 
   1   2  13      274.27      302.55      7.98 o 
   2   2  13      152.20      155.39      4.65 o 
   3   2  13       48.29       44.17      3.03 o 
   4   2  13       90.71      118.15      3.82 o 
   5   2  13      308.29      357.10      6.64 o 
   6   2  13       34.05       47.24      2.91 o 
   7   2  13       64.28       61.47      3.59 o 
   8   2  13       44.73       49.77      6.97 o 
   9   2  13       23.65       21.48      1.85 o 
  10   2  13        9.38       10.32      1.15 o 
  -7   3  13        8.54        4.47      1.06 o 
  -6   3  13        1.33        4.59      1.39 o 
  -5   3  13      123.42      144.16      4.59 o 
  -4   3  13       88.79       89.37      3.93 o 
  -3   3  13      465.95      456.02      7.72 o 
  -2   3  13       24.73       21.65      1.84 o 
  -1   3  13      349.12      318.61      5.51 o 
   0   3  13      322.29      344.38      5.80 o 
   1   3  13       84.72       54.01      2.70 o 
   2   3  13      453.10      455.18     14.17 o 
   3   3  13        6.94        9.20      1.75 o 
   4   3  13       33.47       30.56      2.64 o 
   5   3  13      131.15      167.64      4.94 o 
   6   3  13        9.87        9.69      1.37 o 
   7   3  13      356.21      371.44      8.34 o 
   8   3  13       11.26       13.19      1.67 o 
   9   3  13        1.40        0.22      1.26 o 
  10   3  13        0.07        0.14      0.83 o 
  -6   4  13      107.92       96.18      6.07 o 
  -5   4  13        3.54        4.91      1.16 o 
  -4   4  13      199.59      172.75      5.41 o 
  -3   4  13       61.65       76.37      2.57 o 
  -2   4  13        0.10        0.89      0.86 o 
  -1   4  13      485.72      470.56      7.83 o 
   0   4  13        0.08        1.78      0.83 o 
   1   4  13        8.88       12.64      1.32 o 
   2   4  13       38.74       44.64      2.19 o 
   3   4  13       13.32        8.48      1.60 o 
   4   4  13      178.40      185.67     10.36 o 
   5   4  13       52.79       63.56      2.41 o 
   6   4  13       34.61       34.18      2.09 o 
   7   4  13       12.76       15.31      2.40 o 
   8   4  13        3.80        6.77      1.34 o 
   9   4  13        6.07        4.07      1.01 o 
  10   4  13       68.28       68.92      3.16 o 
  -6   5  13       45.04       42.13      2.33 o 
  -5   5  13       22.40       20.31      1.78 o 
  -4   5  13      244.70      225.03      6.04 o 
  -3   5  13       71.11       79.06      2.55 o 
  -2   5  13        2.14        1.65      0.82 o 
  -1   5  13      558.22      645.82      6.83 o 
   0   5  13      496.35      487.07      5.80 o 
   1   5  13      278.86      259.84      5.39 o 
   2   5  13        2.31        3.28      1.05 o 
   3   5  13       98.58      102.69      3.77 o 
   4   5  13      319.48      330.67      6.72 o 
   5   5  13       87.07       97.83      4.89 o 
   6   5  13       91.50       91.96      3.77 o 
   7   5  13        9.07        8.60      2.05 o 
   8   5  13       11.00       16.82      2.33 o 
   9   5  13        8.23        5.33      1.40 o 
  -5   6  13       38.66       34.67      2.84 o 
  -4   6  13       83.47      110.53      3.91 o 
  -3   6  13      239.41      243.17      5.09 o 
  -2   6  13       38.69       25.67      1.59 o 
  -1   6  13        7.83       10.06      1.02 o 
   0   6  13       76.61       85.72      2.33 o 
   1   6  13      139.39      185.47      3.77 o 
   2   6  13       23.85       16.99      2.04 o 
   3   6  13      258.24      235.91      4.88 o 
   4   6  13      137.77      146.60      4.32 o 
   5   6  13      306.02      306.40     18.29 o 
   6   6  13      120.60      124.83      4.07 o 
   7   6  13        6.72        6.47      1.84 o 
   8   6  13       95.73       94.65      4.33 o 
   9   6  13       24.07       21.40      1.80 o 
  -5   7  13        2.93        2.43      0.95 o 
  -4   7  13        4.11        3.75      1.39 o 
  -3   7  13       42.58       65.05      4.41 o 
  -2   7  13       47.39       61.84      2.15 o 
  -1   7  13       30.36       27.49      1.62 o 
   0   7  13      120.16      114.11      2.77 o 
   1   7  13        3.53        3.37      0.84 o 
   2   7  13       22.78       20.95      1.47 o 
   3   7  13       21.29       22.96      1.59 o 
   4   7  13        2.34        6.97      1.08 o 
   5   7  13      117.40      117.53      4.17 o 
   6   7  13      169.75      150.65      5.87 o 
   7   7  13       68.41       67.86      2.54 o 
   8   7  13      109.74      107.32      9.53 o 
  -4   8  13       33.18       34.45      2.26 o 
  -3   8  13        5.32        8.51      1.66 o 
  -2   8  13        0.24       -1.48      1.48 o 
  -1   8  13      208.58      254.37      6.10 o 
   0   8  13       26.58       34.76      1.60 o 
   1   8  13       80.68       67.74      2.25 o 
   2   8  13        0.61       -0.33      0.72 o 
   3   8  13       51.99       51.57      2.71 o 
   4   8  13       51.70       32.37      2.40 o 
   5   8  13       10.86       13.41      1.92 o 
   6   8  13        3.50        8.77      1.41 o 
   7   8  13       96.46       64.82      2.61 o 
  -2   9  13       50.53       64.15      3.34 o 
  -1   9  13        0.10       -1.12      1.12 o 
   0   9  13       53.57       71.67      2.12 o 
   1   9  13       60.55       59.69      2.03 o 
   2   9  13       12.75       10.43      1.21 o 
   3   9  13       29.87       39.15      1.97 o 
   4   9  13      167.05      149.10      8.84 o 
   5   9  13        2.61        3.86      0.81 o 
   2  10  13       24.57       30.86      2.07 o 
  -1  -7  14       31.25       33.08      1.98 o 
   0  -7  14       78.40       67.84      2.88 o 
   2  -7  14      222.77      211.71      5.94 o 
   3  -7  14        4.22       -0.05      1.07 o 
   4  -7  14        1.83        4.31      1.19 o 
   5  -7  14        5.37        1.39      0.89 o 
  -3  -6  14       33.30       25.20      1.86 o 
  -2  -6  14       28.62       18.30      1.19 o 
  -1  -6  14       84.84      106.80      3.11 o 
   0  -6  14        6.06        4.95      0.91 o 
   1  -6  14        8.40        7.66      0.89 o 
   2  -6  14       38.53       45.97      3.28 o 
   3  -6  14        6.72        5.70      1.56 o 
   4  -6  14       60.14       57.61      3.66 o 
   5  -6  14       22.45       22.56      1.41 o 
   6  -6  14        1.07        1.63      0.62 o 
  -4  -5  14       31.19       11.41      1.34 o 
  -3  -5  14        8.18        8.61      0.97 o 
  -2  -5  14       45.30       33.90      1.94 o 
  -1  -5  14       47.25       56.76      4.18 o 
   0  -5  14        3.20        3.49      1.57 o 
   1  -5  14      131.65      147.75      4.42 o 
   2  -5  14       31.31       31.66      3.03 o 
   3  -5  14        0.29       -1.93      1.93 o 
   4  -5  14        0.44        0.22      1.39 o 
   5  -5  14       10.09        6.01      1.75 o 
   6  -5  14      107.37       97.53      3.27 o 
   7  -5  14        2.73        1.29      0.91 o 
   8  -5  14        4.23       -0.11      0.78 o 
  -4  -4  14        5.71       -0.08      1.40 o 
  -3  -4  14       15.94       14.84      1.88 o 
  -2  -4  14       30.93       49.63      4.17 o 
  -1  -4  14        1.87       -0.27      1.64 o 
   0  -4  14        7.39        8.83      2.25 o 
   1  -4  14      139.99      152.64      7.39 o 
   2  -4  14       47.67       44.43      2.64 o 
   3  -4  14       39.86       48.01      3.95 o 
   4  -4  14       60.71       60.67      4.53 o 
   5  -4  14       16.90        7.49      2.00 o 
   6  -4  14       16.98       20.93      1.82 o 
   7  -4  14        8.59        3.31      1.42 o 
   8  -4  14      172.31      150.12      5.09 o 
  -5  -3  14       17.28        8.28      1.17 o 
  -4  -3  14        4.53        6.73      1.11 o 
  -3  -3  14      212.74      195.71      5.26 o 
  -2  -3  14        0.51        1.56      1.71 o 
  -1  -3  14      379.20      479.71     14.45 o 
   0  -3  14       16.61       30.53      3.80 o 
   1  -3  14       54.59       57.39      4.80 o 
   2  -3  14       30.78       22.78      2.11 o 
   3  -3  14       34.51       32.48      3.38 o 
   4  -3  14       88.11      109.68      6.22 o 
   5  -3  14       24.87       18.84      2.87 o 
   6  -3  14       10.01        7.25      1.38 o 
   7  -3  14       18.89       21.09      1.75 o 
   8  -3  14        0.70        2.29      1.29 o 
   9  -3  14       79.66       76.44      5.47 o 
  -6  -2  14       65.58       68.38      2.89 o 
  -5  -2  14       19.66       20.81      1.40 o 
  -4  -2  14       78.62       72.53      3.08 o 
  -3  -2  14      200.09      196.07      5.57 o 
  -2  -2  14       27.09       32.45      4.07 o 
  -1  -2  14      189.04      201.93      9.23 o 
   0  -2  14       43.33       33.59      2.67 o 
   1  -2  14      123.28      151.62      7.87 o 
   2  -2  14     1054.64     1081.91     23.30 o 
   3  -2  14       47.62       64.22      3.33 o 
   4  -2  14        8.91       10.47      2.27 o 
   5  -2  14        5.26        0.24      1.14 o 
   6  -2  14       35.57       32.28      2.48 o 
   7  -2  14      121.87       94.67      3.61 o 
   8  -2  14       54.41       60.63      4.00 o 
   9  -2  14       17.90       21.77      2.15 o 
  -6  -1  14        6.24        4.13      1.11 o 
  -5  -1  14       40.02       37.34      3.02 o 
  -4  -1  14       55.59       61.34      2.94 o 
  -3  -1  14       11.05       17.05      1.89 o 
  -2  -1  14       45.92       54.74      3.14 o 
  -1  -1  14        2.95        4.17      2.07 o 
   0  -1  14        0.24       -1.35      1.35 o 
   1  -1  14      105.71      100.45      6.09 o 
   2  -1  14       36.75       36.11      2.85 o 
   3  -1  14      339.31      343.90      6.63 o 
   4  -1  14       30.54       24.19      2.34 o 
   5  -1  14       35.70       35.80      2.56 o 
   6  -1  14      144.46      126.08      5.84 o 
   7  -1  14       55.53       69.36      3.11 o 
   8  -1  14       61.31       54.64      4.48 o 
   9  -1  14        1.91       -1.23      1.23 o 
  -6   0  14       71.85       81.73      3.79 o 
  -5   0  14       33.94       39.85      3.24 o 
  -4   0  14       68.51       64.43      3.07 o 
  -3   0  14      121.83      115.56      4.46 o 
  -2   0  14      232.75      242.44      6.74 o 
  -1   0  14       69.07       65.35      5.31 o 
   0   0  14      150.02      158.44      5.51 o 
   1   0  14       28.50       33.94      2.72 o 
   2   0  14      141.35      132.86      5.19 o 
   3   0  14      491.13      483.06     10.16 o 
   4   0  14        6.34        7.17      2.26 o 
   5   0  14       89.44       75.67      3.67 o 
   6   0  14        2.60        0.98      1.15 o 
   7   0  14      194.84      204.40      5.42 o 
   8   0  14       34.01       33.40      3.20 o 
   9   0  14        0.44        0.97      1.20 o 
  10   0  14       38.65       33.60      2.13 o 
  -6   1  14       18.90       13.07      1.72 o 
  -5   1  14      336.44      343.84      9.98 o 
  -4   1  14       33.99       47.13      2.65 o 
  -3   1  14        2.75        3.13      1.19 o 
  -2   1  14        0.77       -0.48      1.15 o 
  -1   1  14      335.03      353.35      8.35 o 
   0   1  14      629.01      633.87     11.87 o 
   1   1  14      584.52      585.63     11.46 o 
   2   1  14      302.20      347.47      8.62 o 
   3   1  14       15.95        7.90      1.71 o 
   4   1  14       24.69       29.05      2.38 o 
   5   1  14       51.95       37.80      2.63 o 
   6   1  14       79.84       86.22      3.05 o 
   7   1  14       32.11       22.42      1.61 o 
   8   1  14       19.93       14.87      1.62 o 
   9   1  14       19.82       20.15      3.30 o 
  10   1  14        5.63        1.36      0.67 o 
  -6   2  14        2.11        1.07      1.04 o 
  -5   2  14        3.41        7.04      1.75 o 
  -4   2  14       14.61       10.78      1.82 o 
  -3   2  14      199.11      177.74      5.57 o 
  -2   2  14        4.12        1.87      1.21 o 
  -1   2  14        5.83        8.40      3.20 o 
   0   2  14       21.93       28.24      2.45 o 
   1   2  14       50.07       44.40      2.38 o 
   2   2  14     1977.06     1992.06     20.48 o 
   3   2  14      120.27      120.32      4.91 o 
   4   2  14       26.08       15.19      1.94 o 
   5   2  14       54.21       44.67      3.44 o 
   6   2  14        7.83        9.76      1.26 o 
   7   2  14       37.71       29.58      1.78 o 
   8   2  14        0.37        0.43      0.94 o 
   9   2  14        2.00        0.07      1.40 o 
  10   2  14        0.06       -0.13      0.97 o 
  -6   3  14      283.12      228.47      6.42 o 
  -5   3  14       16.41       16.51      2.33 o 
  -4   3  14       42.29       25.29      1.91 o 
  -3   3  14        5.15        8.95      1.65 o 
  -2   3  14       64.17      103.22      3.46 o 
  -1   3  14      492.45      470.17      7.95 o 
   0   3  14       86.84       99.18      3.01 o 
   1   3  14      473.13      546.96      8.84 o 
   2   3  14        2.48        3.32      1.11 o 
   3   3  14      340.37      324.41      8.28 o 
   4   3  14      347.70      373.98      8.76 o 
   5   3  14      119.41      126.63      6.86 o 
   6   3  14        7.85       10.73      1.31 o 
   7   3  14       20.08       22.38      1.59 o 
   8   3  14        6.23        7.32      1.96 o 
   9   3  14        5.12        5.87      1.02 o 
  10   3  14       19.24       10.20      1.33 o 
  -6   4  14       31.09       29.11      2.02 o 
  -5   4  14        5.66        5.75      0.97 o 
  -4   4  14      417.91      405.32      7.74 o 
  -3   4  14       10.24       24.17      1.65 o 
  -2   4  14       94.77       94.21      3.32 o 
  -1   4  14      155.31      193.71      4.13 o 
   0   4  14      258.30      229.90      4.67 o 
   1   4  14      274.90      273.23      9.37 o 
   2   4  14       45.63       64.18      2.98 o 
   3   4  14      133.96      147.58      4.43 o 
   4   4  14        8.75       15.87      2.06 o 
   5   4  14      106.61       92.07      5.51 o 
   6   4  14      126.76      123.99      4.88 o 
   7   4  14       32.40       38.54      3.31 o 
   8   4  14       54.03       49.07      3.44 o 
   9   4  14       10.35        7.89      1.53 o 
  -5   5  14        4.58        0.58      1.15 o 
  -4   5  14       49.11       46.20      2.37 o 
  -3   5  14       37.36       23.27      1.51 o 
  -2   5  14      260.87      299.62      5.88 o 
  -1   5  14      188.04      186.45      4.15 o 
   0   5  14        1.16        2.34      0.86 o 
   1   5  14       18.05       19.26      1.93 o 
   2   5  14      219.88      217.79      4.60 o 
   3   5  14      156.21      150.52      4.46 o 
   4   5  14        0.76        6.05      1.52 o 
   5   5  14       15.19       14.37      1.89 o 
   6   5  14       36.93       34.85      2.22 o 
   7   5  14       30.25       18.73      2.35 o 
   8   5  14        6.08        7.06      1.54 o 
   9   5  14       13.73       12.81      1.46 o 
  -5   6  14      336.76      229.77      5.86 o 
  -4   6  14      113.56      113.05      4.95 o 
  -3   6  14       18.14       19.43      2.51 o 
  -2   6  14       70.45       84.89      2.88 o 
  -1   6  14      158.95      138.62      3.25 o 
   0   6  14      383.54      418.16      6.24 o 
   1   6  14       31.95       38.54      1.72 o 
   2   6  14      118.27      119.10      3.31 o 
   3   6  14      113.74      123.84      3.35 o 
   4   6  14       72.64       73.83      2.98 o 
   5   6  14       79.07       61.98      2.55 o 
   6   6  14       42.23       25.88      2.68 o 
   7   6  14       34.28       37.41      2.64 o 
   8   6  14       56.32       47.14      2.54 o 
  -4   7  14      109.92       85.48      3.60 o 
  -3   7  14       69.60       65.07      3.82 o 
  -2   7  14       75.45       79.33      2.94 o 
  -1   7  14      126.85      128.70      3.47 o 
   0   7  14      258.40      285.48      6.33 o 
   1   7  14       14.74        6.02      0.83 o 
   2   7  14      102.22       91.26      2.72 o 
   3   7  14        6.42        3.38      0.92 o 
   4   7  14       67.54       83.44      3.58 o 
   5   7  14       10.64       10.34      1.92 o 
   6   7  14        0.75        0.80      1.06 o 
   7   7  14       61.21       47.33      2.82 o 
  -3   8  14       36.03       42.61      2.45 o 
  -2   8  14       84.64       94.60      4.30 o 
  -1   8  14        0.28       -1.29      1.29 o 
   0   8  14        1.16        2.92      0.88 o 
   1   8  14        0.89        0.89      0.71 o 
   2   8  14        2.11        2.33      0.72 o 
   3   8  14       45.45       43.13      2.28 o 
   4   8  14       29.48       13.63      1.85 o 
   5   8  14        1.29        1.62      0.92 o 
   6   8  14        6.99        3.67      0.93 o 
  -1   9  14        2.58        2.72      0.85 o 
   0   9  14       22.52       24.53      2.01 o 
   1   9  14       17.42       20.90      1.83 o 
   2   9  14        1.19        1.22      0.81 o 
   3   9  14        0.55        0.84      0.78 o 
   4   9  14        5.23        5.02      0.86 o 
  -1  -6  15        9.18       12.67      1.40 o 
   0  -6  15        6.91        7.38      1.22 o 
   1  -6  15      192.42      154.35      9.74 o 
   2  -6  15        3.23        6.15      0.95 o 
   3  -6  15       49.35       48.06      2.59 o 
   4  -6  15       17.67       10.10      1.07 o 
   5  -6  15       61.88       40.44      1.64 o 
  -3  -5  15       54.16       59.78      2.70 o 
  -2  -5  15      111.10      124.67      4.86 o 
  -1  -5  15       45.80       52.74      3.49 o 
   0  -5  15        0.16        0.37      0.74 o 
   1  -5  15       50.13       48.78      2.39 o 
   2  -5  15       47.27       56.14      3.33 o 
   3  -5  15       60.00       55.23      3.49 o 
   4  -5  15        9.96        7.34      1.63 o 
   5  -5  15       30.35       41.24      2.11 o 
   6  -5  15       67.55       64.15      1.76 o 
   7  -5  15       32.74       26.06      1.80 o 
  -3  -4  15       74.37       46.78      3.07 o 
  -2  -4  15       58.31       41.96      3.34 o 
  -1  -4  15       69.94      102.11      5.42 o 
   0  -4  15       55.31       57.49      2.80 o 
   1  -4  15       70.76       67.07      3.17 o 
   2  -4  15      119.83      117.04      9.98 o 
   3  -4  15       66.29       61.24      4.02 o 
   4  -4  15       34.67       26.33      2.82 o 
   5  -4  15       21.92       31.71      2.12 o 
   6  -4  15       15.02       25.57      1.78 o 
   7  -4  15        2.29        2.85      1.20 o 
   8  -4  15        7.07        5.50      0.69 o 
  -4  -3  15      131.28      107.42      2.69 o 
  -3  -3  15       23.96       27.48      2.73 o 
  -2  -3  15       83.01       96.29      5.37 o 
  -1  -3  15      178.42      182.31      7.85 o 
   0  -3  15        1.48        1.52      1.00 o 
   1  -3  15       68.63       91.22      3.90 o 
   2  -3  15      381.36      404.51     11.89 o 
   3  -3  15      141.76      142.17      6.40 o 
   4  -3  15        2.06       -0.35      1.06 o 
   5  -3  15        7.78        0.87      0.99 o 
   6  -3  15      104.12      103.20      3.70 o 
   7  -3  15      140.26      121.05      3.57 o 
   8  -3  15        2.47        0.92      0.98 o 
  -4  -2  15        0.42        0.25      1.15 o 
  -3  -2  15       14.74        8.23      1.18 o 
  -2  -2  15      312.29      339.42     10.96 o 
  -1  -2  15      140.07      147.39      7.33 o 
   0  -2  15      142.85      149.45      5.03 o 
   1  -2  15      269.24      260.24      6.92 o 
   2  -2  15       29.50       36.89      2.67 o 
   3  -2  15       58.05       86.33      3.31 o 
   4  -2  15       93.30      114.17      4.41 o 
   5  -2  15        6.19       10.98      1.68 o 
   6  -2  15        4.57        4.00      1.45 o 
   7  -2  15       59.11       57.95      3.05 o 
   8  -2  15       52.75       56.91      3.44 o 
   9  -2  15       42.56       32.87      2.04 o 
  -5  -1  15      107.39       74.74      3.33 o 
  -4  -1  15       15.43       15.64      1.73 o 
  -3  -1  15        1.20        4.11      1.01 o 
  -2  -1  15        4.23        0.61      1.21 o 
  -1  -1  15        2.75        7.13      2.25 o 
   0  -1  15      566.51      595.38     11.01 o 
   1  -1  15      143.98      161.46      5.49 o 
   2  -1  15       21.58       18.00      3.48 o 
   3  -1  15       40.09       46.99      2.34 o 
   4  -1  15        2.00        6.28      1.44 o 
   5  -1  15      301.19      347.04      7.93 o 
   6  -1  15       56.70       60.50      3.12 o 
   7  -1  15        1.41        1.63      1.01 o 
   8  -1  15        3.80        6.41      1.67 o 
   9  -1  15        0.68        1.23      0.93 o 
  -5   0  15       38.05       31.82      2.42 o 
  -4   0  15        8.53        6.50      1.07 o 
  -3   0  15       83.25       76.77      3.29 o 
  -2   0  15        0.67       -0.53      0.88 o 
  -1   0  15       18.01       18.47      2.98 o 
   0   0  15      210.79      220.71      6.35 o 
   1   0  15       33.29       36.59      3.35 o 
   2   0  15      316.70      344.60      8.37 o 
   3   0  15       81.17       77.40      3.89 o 
   4   0  15       12.98       12.26      2.61 o 
   5   0  15        3.60        0.37      1.06 o 
   6   0  15        2.90        1.95      2.65 o 
   7   0  15      583.29      626.02      9.83 o 
   8   0  15        8.75        6.87      1.23 o 
   9   0  15        0.09        0.01      0.97 o 
  -5   1  15       22.43       18.86      1.97 o 
  -4   1  15       20.91       20.76      1.61 o 
  -3   1  15       37.62       44.78      2.62 o 
  -2   1  15        8.87        9.20      1.51 o 
  -1   1  15       38.80       34.01      2.44 o 
   0   1  15       23.22       25.48      2.30 o 
   1   1  15       36.32       41.91      2.91 o 
   2   1  15      319.37      327.57      8.24 o 
   3   1  15       50.89       34.79      2.70 o 
   4   1  15       69.68       69.39      3.55 o 
   5   1  15        3.31       10.32      2.32 o 
   6   1  15        4.15        6.02      1.32 o 
   7   1  15       10.19        8.75      1.28 o 
   8   1  15        0.51        3.29      1.45 o 
   9   1  15       61.42       56.26      2.24 o 
  -5   2  15        7.95        9.89      1.64 o 
  -4   2  15      160.47      144.28      6.11 o 
  -3   2  15       16.19       16.49      1.71 o 
  -2   2  15      144.38      165.00      5.49 o 
  -1   2  15      370.02      378.70      8.42 o 
   0   2  15        0.39        1.47      2.02 o 
   1   2  15      117.60      136.48      5.19 o 
   2   2  15        3.53        2.69      0.97 o 
   3   2  15       16.40       17.63      1.66 o 
   4   2  15       52.56       34.15      2.59 o 
   5   2  15       37.76       36.91      3.73 o 
   6   2  15        1.07        1.41      1.05 o 
   7   2  15        0.07       -1.01      1.01 o 
   8   2  15       14.57       12.52      1.94 o 
   9   2  15        0.56       -1.17      1.17 o 
  -5   3  15       12.60        5.06      1.23 o 
  -4   3  15       47.71       33.33      2.95 o 
  -3   3  15       18.57       27.15      2.02 o 
  -2   3  15       28.29       24.58      3.03 o 
  -1   3  15        9.79       11.37      1.30 o 
   0   3  15       77.19       75.41      2.91 o 
   1   3  15      421.69      438.74      7.63 o 
   2   3  15       49.45       57.62      2.74 o 
   3   3  15       58.60       74.79      3.05 o 
   4   3  15        4.61       10.81      1.86 o 
   5   3  15      138.83      127.28      6.70 o 
   6   3  15      178.16      169.82      4.73 o 
   7   3  15       19.02       14.55      1.45 o 
   8   3  15        8.91        5.33      1.42 o 
   9   3  15       15.19       13.65      1.56 o 
  -5   4  15        6.51        3.12      1.01 o 
  -4   4  15        2.10        6.37      1.48 o 
  -3   4  15       17.49        8.36      1.19 o 
  -2   4  15       15.96       11.20      1.56 o 
  -1   4  15       25.48       22.99      1.68 o 
   0   4  15        4.79        5.52      0.97 o 
   1   4  15      118.34      163.01      4.45 o 
   2   4  15      196.68      177.55      4.74 o 
   3   4  15        6.45        3.59      1.06 o 
   4   4  15       39.61       44.15      2.62 o 
   5   4  15       44.30       56.91      3.01 o 
   6   4  15        9.54       16.01      2.40 o 
   7   4  15      214.76      183.86      7.29 o 
   8   4  15        5.13        3.85      1.25 o 
   9   4  15       48.53       32.91      1.91 o 
  -4   5  15       55.86       47.73      3.00 o 
  -3   5  15        6.13        5.27      1.56 o 
  -2   5  15        0.05        0.68      0.92 o 
  -1   5  15       85.11       92.53      3.11 o 
   0   5  15      655.23      720.28      8.39 o 
   1   5  15      953.84     1057.75     12.89 o 
   2   5  15       13.60       18.00      1.81 o 
   3   5  15        0.17        1.82      1.12 o 
   4   5  15       16.03        8.58      1.23 o 
   5   5  15      108.03       95.92      4.54 o 
   6   5  15       22.75       25.86      2.71 o 
   7   5  15      138.37      128.86      4.51 o 
   8   5  15        1.14        1.47      0.90 o 
  -4   6  15       73.15       54.73      2.73 o 
  -3   6  15      130.01      118.36      4.90 o 
  -2   6  15       63.65       74.30      2.83 o 
  -1   6  15       57.66       59.40      2.31 o 
   0   6  15       63.66       60.90      2.11 o 
   1   6  15      103.87      129.13      3.70 o 
   2   6  15      140.00      141.12      3.97 o 
   3   6  15       63.38       79.80      3.70 o 
   4   6  15       22.05       24.16      1.69 o 
   5   6  15       44.08       39.05      2.34 o 
   6   6  15        0.45        0.88      0.77 o 
   7   6  15       30.00       21.51      2.08 o 
   8   6  15        2.12        0.87      0.60 o 
  -3   7  15       15.36       20.54      1.77 o 
  -2   7  15      163.39      158.55      5.53 o 
  -1   7  15       34.12       27.76      2.80 o 
   0   7  15       37.50       47.15      1.98 o 
   1   7  15        0.03       -0.74      0.74 o 
   2   7  15       26.19       27.81      1.68 o 
   3   7  15       58.99       68.35      2.66 o 
   4   7  15      139.57      115.45      3.74 o 
   5   7  15       13.30       17.23      2.02 o 
   6   7  15       21.42       22.51      2.04 o 
   7   7  15       12.38        9.53      1.14 o 
  -1   8  15       10.70        4.88      1.07 o 
   0   8  15       95.55       83.19      3.90 o 
   1   8  15        0.15        0.78      0.65 o 
   2   8  15       39.84       43.46      2.87 o 
   3   8  15        2.00        2.09      0.96 o 
   4   8  15        9.61        7.90      1.33 o 
   5   8  15       68.26       51.52      2.60 o 
  -1  -5  16       47.73       63.17      2.88 o 
   0  -5  16       81.64      102.71      3.92 o 
   1  -5  16       29.91       32.62      1.92 o 
   2  -5  16       54.89       51.08      3.07 o 
   3  -5  16        7.78        9.81      1.00 o 
   4  -5  16       18.08        9.51      1.01 o 
   5  -5  16       12.86        5.71      0.79 o 
  -2  -4  16       55.62       62.94      3.21 o 
  -1  -4  16       16.19       23.97      2.31 o 
   0  -4  16        1.31        2.18      1.93 o 
   1  -4  16      107.61      156.88      4.18 o 
   2  -4  16      118.74      119.74      3.57 o 
   3  -4  16      174.83      137.98      3.82 o 
   4  -4  16        1.29        4.18      1.37 o 
   5  -4  16        0.00        0.55      1.52 o 
   6  -4  16       22.06       17.07      1.20 o 
   7  -4  16       38.50       20.43      1.59 o 
  -3  -3  16        0.12        2.60      0.97 o 
  -2  -3  16      484.65      487.36     11.40 o 
  -1  -3  16       91.45      100.44      5.13 o 
   0  -3  16      160.37      175.40      4.81 o 
   1  -3  16       29.13       19.23      1.75 o 
   2  -3  16       16.94       23.62      2.06 o 
   3  -3  16      238.53      247.03      5.66 o 
   4  -3  16        6.50        1.25      1.41 o 
   5  -3  16       50.39       52.09      2.52 o 
   6  -3  16        7.85        8.42      1.15 o 
   7  -3  16        9.64        9.32      1.47 o 
  -3  -2  16      102.54      116.29      4.73 o 
  -2  -2  16        9.69        6.83      1.73 o 
  -1  -2  16        0.12        1.11      1.50 o 
   0  -2  16      559.11      553.62      9.54 o 
   1  -2  16        0.24        1.70      1.22 o 
   2  -2  16       42.84       46.13      2.73 o 
   3  -2  16       25.47       32.34      2.23 o 
   4  -2  16        1.37        1.31      1.00 o 
   5  -2  16      130.16      168.70      4.81 o 
   6  -2  16        1.89        1.30      1.76 o 
   7  -2  16       14.92       18.86      2.41 o 
   8  -2  16       18.78       15.12      1.62 o 
  -3  -1  16      114.17      134.60      6.21 o 
  -2  -1  16       24.19       32.38      3.09 o 
  -1  -1  16       23.38       18.73      2.72 o 
   0  -1  16        0.06        0.37      0.96 o 
   1  -1  16      153.09      154.08      5.04 o 
   2  -1  16      406.60      431.79      8.89 o 
   3  -1  16        8.66       14.62      2.14 o 
   4  -1  16        5.06       16.78      2.09 o 
   5  -1  16      119.18      132.15      4.40 o 
   6  -1  16       85.22       98.74      3.58 o 
   7  -1  16      117.35      120.38      3.61 o 
   8  -1  16        3.35        1.53      1.10 o 
  -4   0  16        1.34        2.31      0.62 o 
  -3   0  16        0.76       -0.54      2.01 o 
  -2   0  16       85.69       93.40      3.36 o 
  -1   0  16      108.57       91.02      5.54 o 
   0   0  16       18.00       19.02      1.90 o 
   1   0  16       60.26       69.11      3.47 o 
   2   0  16        7.29        7.96      1.50 o 
   3   0  16      153.32      149.27      5.02 o 
   4   0  16      166.48      224.02      5.83 o 
   5   0  16       19.74       12.73      1.97 o 
   6   0  16       15.54       18.43      1.79 o 
   7   0  16       12.50       12.68      1.76 o 
   8   0  16       15.51       17.71      2.06 o 
   9   0  16       73.89       64.09      2.70 o 
  -4   1  16       57.24       67.84      3.30 o 
  -3   1  16        0.24        2.08      1.18 o 
  -2   1  16        2.31        0.68      1.35 o 
  -1   1  16       71.30       63.20      4.67 o 
   0   1  16      241.99      243.88      6.94 o 
   1   1  16      123.74      130.93      4.76 o 
   2   1  16       32.62       24.83      2.27 o 
   3   1  16       83.60      104.10      4.26 o 
   4   1  16        4.96        6.22      1.36 o 
   5   1  16        0.87        2.60      1.73 o 
   6   1  16       66.71       80.12      3.01 o 
   7   1  16       56.49       45.07      2.10 o 
   8   1  16       80.94       64.81      3.62 o 
   9   1  16        5.96        4.23      0.98 o 
  -4   2  16       43.72       37.52      2.50 o 
  -3   2  16      114.73      134.04      3.79 o 
  -2   2  16       19.83       18.03      1.67 o 
  -1   2  16       14.59        7.30      1.86 o 
   0   2  16        9.48        4.35      1.20 o 
   1   2  16        7.11        5.47      1.33 o 
   2   2  16        8.52        6.24      1.41 o 
   3   2  16      155.84      151.32      5.18 o 
   4   2  16        5.98        5.12      0.97 o 
   5   2  16        2.80        2.93      1.08 o 
   6   2  16        1.60        0.29      1.30 o 
   7   2  16        0.37       -2.41      2.41 o 
   8   2  16       56.74       57.59      2.90 o 
   9   2  16        0.10       -0.41      0.81 o 
  -4   3  16        0.06       -0.26      0.76 o 
  -3   3  16        8.59        7.29      1.02 o 
  -2   3  16       25.66       14.28      1.51 o 
  -1   3  16      213.24      256.17      6.14 o 
   0   3  16      104.88      140.96      3.65 o 
   1   3  16        6.40        2.23      0.94 o 
   2   3  16        7.11        7.97      1.16 o 
   3   3  16       10.59        4.60      1.01 o 
   4   3  16       12.71       15.37      1.38 o 
   5   3  16        4.72        5.46      1.19 o 
   6   3  16       28.33       33.05      2.98 o 
   7   3  16        5.02        4.73      2.30 o 
   8   3  16       14.77       15.07      1.46 o 
  -4   4  16       79.35       68.42      3.02 o 
  -3   4  16        0.85       -0.43      0.94 o 
  -2   4  16       75.23       82.78      3.08 o 
  -1   4  16        1.48       -0.58      0.94 o 
   0   4  16       23.44       12.99      1.24 o 
   1   4  16      437.73      524.97      7.92 o 
   2   4  16      125.77      143.22      3.94 o 
   3   4  16       11.39        3.39      0.95 o 
   4   4  16        3.26        1.90      0.80 o 
   5   4  16       46.69       41.56      2.98 o 
   6   4  16       13.27       15.34      1.49 o 
   7   4  16       72.89       64.78      2.50 o 
   8   4  16       15.21       10.72      1.37 o 
  -3   5  16        0.14        1.40      1.01 o 
  -2   5  16       42.43       43.06      2.03 o 
  -1   5  16        0.53        1.24      1.16 o 
   0   5  16       48.95       76.58      2.57 o 
   1   5  16       38.35       30.83      1.82 o 
   2   5  16        4.05        1.24      0.84 o 
   3   5  16       46.80       41.30      2.08 o 
   4   5  16       54.46       65.01      3.91 o 
   5   5  16        0.26        3.57      0.80 o 
   6   5  16       12.88        7.35      1.10 o 
   7   5  16        0.14        1.30      1.00 o 
   8   5  16        9.11        7.16      1.04 o 
  -2   6  16       31.32       28.19      2.15 o 
  -1   6  16       28.86       28.89      4.37 o 
   0   6  16      191.44      247.85      6.04 o 
   1   6  16       48.45       47.80      2.04 o 
   2   6  16       39.68       43.57      2.01 o 
   3   6  16       16.01       11.23      1.18 o 
   4   6  16       44.96       45.98      1.99 o 
   5   6  16       38.82       35.26      1.96 o 
   6   6  16       29.15       20.04      1.99 o 
   7   6  16        1.13        2.13      0.75 o 
  -1   7  16        4.80        4.32      1.01 o 
   0   7  16      217.86      250.21      4.91 o 
   1   7  16       52.09       67.53      2.64 o 
   2   7  16        1.41       -0.40      0.79 o 
   3   7  16       35.76       41.01      2.81 o 
   4   7  16       13.30       11.73      1.61 o 
   5   7  16       23.94       19.20      1.79 o 
   6   7  16        2.24        2.22      0.74 o 
   1   8  16       51.49       62.25      2.77 o 
   2   8  16       23.92       23.79      1.80 o 
   3   8  16       18.31       11.77      1.28 o 
   4   8  16       26.04       25.22      1.64 o 
   0  -4  17       94.21      108.75      3.82 o 
   1  -4  17       10.33       10.84      0.90 o 
   2  -4  17       58.40       71.25      3.35 o 
   3  -4  17       36.40       38.46      2.61 o 
   4  -4  17       10.00        7.54      1.33 o 
   5  -4  17       20.25       13.02      1.36 o 
  -2  -3  17        0.05        1.67      0.78 o 
  -1  -3  17        6.52        5.01      1.21 o 
   0  -3  17      168.29      187.69      6.20 o 
   1  -3  17        2.87        0.10      0.92 o 
   2  -3  17      254.85      260.60      8.73 o 
   3  -3  17       79.64      116.09      5.06 o 
   4  -3  17        0.03        0.85      0.73 o 
   5  -3  17       28.61       25.62      1.50 o 
   6  -3  17       10.96       13.05      1.97 o 
  -2  -2  17        6.25        8.86      1.45 o 
  -1  -2  17      343.47      384.15      9.82 o 
   0  -2  17        0.06        1.34      0.88 o 
   1  -2  17        1.44        2.40      0.96 o 
   2  -2  17      309.04      256.60      5.72 o 
   3  -2  17       46.13       41.69      3.42 o 
   4  -2  17       66.65       78.65      2.79 o 
   5  -2  17       15.45       27.70      3.39 o 
   6  -2  17       20.12       19.03      1.31 o 
   7  -2  17       41.11       39.84      2.23 o 
  -3  -1  17        0.00        0.13      0.73 o 
  -2  -1  17       41.53       40.54      2.88 o 
  -1  -1  17      132.58      136.36      5.83 o 
   0  -1  17       63.13       83.51      3.04 o 
   1  -1  17      129.35      155.36      4.51 o 
   2  -1  17       44.78       61.34      2.90 o 
   3  -1  17       45.01       31.44      2.08 o 
   4  -1  17       94.52       87.94      4.92 o 
   5  -1  17       29.68       37.46      2.05 o 
   6  -1  17       15.90       19.77      3.01 o 
   7  -1  17        0.35       -1.03      1.03 o 
  -3   0  17       34.68       27.40      1.93 o 
  -2   0  17       10.08        4.57      1.40 o 
  -1   0  17       20.83       20.16      2.52 o 
   0   0  17      290.31      301.84      6.56 o 
   1   0  17      252.84      258.14      7.20 o 
   2   0  17      131.50      149.43      4.66 o 
   3   0  17       86.93      151.23      4.60 o 
   4   0  17       31.62       32.56      3.15 o 
   5   0  17       33.09       45.10      2.62 o 
   6   0  17      324.13      295.81      6.35 o 
   7   0  17        7.85        7.16      0.90 o 
   8   0  17       34.15       27.16      1.79 o 
  -3   1  17      199.52      171.49      4.93 o 
  -2   1  17        3.88        5.83      1.46 o 
  -1   1  17        0.93        0.77      1.31 o 
   0   1  17        5.18        7.59      1.25 o 
   1   1  17        0.77       -1.64      1.64 o 
   2   1  17       21.93       21.37      1.94 o 
   3   1  17      189.21      216.12      5.70 o 
   4   1  17       76.27      111.46      3.83 o 
   5   1  17        8.00       13.37      2.15 o 
   6   1  17       55.20       64.48      2.56 o 
   7   1  17        5.48        9.89      2.15 o 
   8   1  17      116.50       93.58      3.32 o 
  -3   2  17       22.44       25.19      1.74 o 
  -2   2  17       11.30        9.99      1.65 o 
  -1   2  17      285.43      287.55      9.00 o 
   0   2  17        2.46        3.55      1.01 o 
   1   2  17       25.58       31.45      2.19 o 
   2   2  17        0.14        1.10      0.90 o 
   3   2  17       89.34       71.05      5.03 o 
   4   2  17       27.22       45.48      2.48 o 
   5   2  17        2.72        0.31      1.18 o 
   6   2  17        5.46        4.07      0.85 o 
   7   2  17        3.13        1.55      0.67 o 
  -2   3  17        1.54       -1.41      2.76 o 
  -1   3  17       57.26       64.45      4.00 o 
   0   3  17        0.06       -0.28      1.16 o 
   1   3  17      157.32      185.18      7.05 o 
   2   3  17       28.23       35.16      1.78 o 
   3   3  17       66.72       85.47      2.71 o 
   4   3  17        0.82        0.08      0.72 o 
   5   3  17        8.62       13.79      1.40 o 
   6   3  17        6.52        6.67      1.01 o 
   7   3  17       58.37       38.81      3.58 o 
  -2   4  17      110.36      117.64      2.84 o 
  -1   4  17        9.40        1.51      1.12 o 
   0   4  17        4.24        7.47      0.90 o 
   1   4  17       22.57       24.66      1.47 o 
   2   4  17       13.69       20.48      1.41 o 
   3   4  17      122.55      163.31      3.74 o 
   4   4  17       28.85       30.70      1.59 o 
   5   4  17        1.51        0.60      0.72 o 
   6   4  17        0.17        0.18      0.63 o 
   7   4  17        3.16        2.42      0.87 o 
  -1   5  17        8.92        6.33      1.30 o 
   0   5  17      312.89      382.69      6.60 o 
   1   5  17        2.01        3.18      0.92 o 
   2   5  17      278.32      284.36      4.88 o 
   3   5  17       11.78       24.33      1.47 o 
   4   5  17        2.51        6.76      0.88 o 
   5   5  17      160.06      177.14      4.15 o 
   6   5  17       71.01       56.18      1.96 o 
   0   6  17        1.18        1.05      0.97 o 
   1   6  17        0.52        1.20      0.75 o 
   2   6  17       92.19       92.69      2.44 o 
   3   6  17       36.83       41.59      1.66 o 
   4   6  17       39.12       46.91      2.03 o 
   5   6  17       13.23       11.63      1.46 o 
   6   6  17        0.21        0.79      0.63 o 
   1   7  17        5.83        4.36      0.96 o 
   2   7  17        0.63       -0.73      0.73 o 
   3   7  17        2.46        2.99      0.84 o 
   4   7  17       57.61       60.39      2.60 o 
   2  -3  18       80.40       80.52      3.09 o 
   3  -3  18      101.02       92.02      3.53 o 
   4  -3  18       33.96       35.20      2.12 o 
  -1  -2  18       22.84       25.38      1.77 o 
   0  -2  18       45.43       52.87      2.82 o 
   1  -2  18       80.47       87.80      2.56 o 
   2  -2  18       96.52      101.74      2.76 o 
   3  -2  18        0.36        0.92      1.04 o 
   4  -2  18        8.84        6.82      1.33 o 
   5  -2  18       19.25       24.14      1.88 o 
  -1  -1  18       11.64       14.17      1.63 o 
   0  -1  18       38.34       40.89      2.80 o 
   1  -1  18       22.52       13.85      1.55 o 
   2  -1  18      111.00      108.43      3.23 o 
   3  -1  18       96.40      114.90      4.86 o 
   4  -1  18       14.56       16.52      1.93 o 
   5  -1  18       11.08        6.05      1.32 o 
   6  -1  18      121.13       96.63      3.39 o 
  -2   0  18       11.17       16.58      1.46 o 
  -1   0  18       17.83       18.20      1.88 o 
   0   0  18      146.64      129.28      5.25 o 
   1   0  18       23.75       17.37      2.81 o 
   2   0  18       34.38       17.95      1.48 o 
   3   0  18       75.97       70.06      3.36 o 
   4   0  18       28.96       34.64      2.81 o 
   5   0  18      135.72      166.40      5.72 o 
   6   0  18        0.31       -0.83      0.96 o 
  -2   1  18        2.30        0.89      0.75 o 
  -1   1  18      120.78      135.89      5.08 o 
   0   1  18       15.00       18.14      2.11 o 
   1   1  18       85.60       63.82      2.58 o 
   2   1  18       72.63       85.86      3.11 o 
   3   1  18       36.61       34.10      2.45 o 
   4   1  18        0.32        0.50      1.04 o 
   5   1  18       45.23       37.65      2.79 o 
   6   1  18        8.41       17.34      1.72 o 
  -1   2  18       55.89       56.28      3.19 o 
   0   2  18        0.09       -0.14      1.11 o 
   1   2  18       97.01       93.92      3.13 o 
   2   2  18       26.29       39.16      2.27 o 
   3   2  18       45.92       45.61      2.31 o 
   4   2  18       30.28       26.12      1.60 o 
   5   2  18        0.45        0.69      1.15 o 
   6   2  18       32.50       27.82      2.05 o 
  -1   3  18        0.02       -0.79      0.93 o 
   0   3  18        8.71        8.11      1.58 o 
   1   3  18        0.18        0.42      1.16 o 
   2   3  18        3.88       10.03      1.24 o 
   3   3  18       26.73       29.15      2.50 o 
   4   3  18        0.73        1.66      0.79 o 
   5   3  18       15.43       11.03      1.69 o 
   6   3  18       11.93        6.72      1.13 o 
  -1   4  18       17.51       23.41      1.77 o 
   0   4  18      328.16      406.21      9.43 o 
   1   4  18       10.28        3.95      0.84 o 
   2   4  18       18.49       16.62      1.03 o 
   3   4  18        0.15        2.98      0.63 o 
   4   4  18        1.27        1.21      0.68 o 
   5   4  18       69.45       47.18      1.75 o 
   0   5  18        1.54        2.45      0.96 o 
   1   5  18       19.71       32.81      2.40 o 
   2   5  18      155.11      213.51      3.38 o 
   3   5  18        0.06       -0.13      0.61 o 
   4   5  18       11.15        1.44      0.58 o 
   5   5  18       42.26       34.78      2.04 o 
   2   6  18        0.17        1.08      0.82 o 
   3  -1  19        9.17        8.52      1.14 o 
   4  -1  19       63.12       68.62      2.79 o 
   1   0  19       79.84       73.21      3.05 o 
   2   0  19       31.24       23.19      1.22 o 
   3   0  19        6.95       15.30      1.59 o 
   4   0  19        8.64        8.55      1.27 o 
   0   1  19       11.69       13.15      1.36 o 
   1   1  19        3.11        2.69      0.89 o 
   2   1  19        5.80        6.67      0.83 o 
   3   1  19       69.75       73.37      3.28 o 
   4   1  19       33.67       25.80      2.02 o 
   5   1  19        0.04       -0.70      0.80 o 
   0   2  19       60.06       59.22      2.69 o 
   1   2  19        7.44       16.52      1.63 o 
   2   2  19        4.25        3.84      0.69 o 
   3   2  19        2.80        1.67      0.59 o 
   4   2  19        1.20       -0.46      0.95 o 
   5   2  19       26.33       28.83      1.84 o 
   1   3  19       15.60       15.87      1.52 o 
   2   3  19       61.09       70.69      2.12 o 
   3   3  19        9.69        7.16      1.23 o 
   4   3  19       26.70       28.26      1.96 o 
   2   4  19        4.12        2.23      0.81 o 
   3   4  19        0.04        0.10      0.63 o 
                                                 
